# Supplementary material for: Bis(2-phenyl-1H-imidazole-κN 3)silver(I) nitrate
Source: Acta Crystallogr Sect E Struct Rep Online. 2009 Dec 4;66(Pt 1):m3. doi: 10.1107/S1600536809051459 (PMC2980267; doi:10.1107/S1600536809051459)
Supplement: Supplementary file 1 [file e-66-000m3-sup1.cif]

##############################################################################
###                                                                        ###
###        Electronic paper (Acta Crystallographica Section E)             ###
###                                                                        ###
##############################################################################
#                                                                            #
# This CIF contains the data in a paper accepted for publication in Acta     #
# Crystallographica Section E. It conforms to the requirements of Notes      #
# for Authors for Section E, and has been peer reviewed under the auspices   #
# of the IUCr Commission on Journals.                                        #
#                                                                            #
# Full details of the Crystallographic Information File format               #
# are given in the paper "The Crystallographic Information File (CIF):       #
# a New Standard Archive File for Crystallography" by S. R. Hall, F. H.      #
# Allen and I. D. Brown [Acta Cryst. (1991), A47, 655-685].                  #
#                                                                            #
# The current version of the core CIF dictionary is obtainable from          #
# ftp://ftp.iucr.org/pub/cif_core.dic. The current version number is 2.4.    #
#                                                                            #
# Software is freely available for graphical display of the structure(s) in  #
# this CIF.  For information consult the CIF home page http://www.iucr.org/  #
# cif/home.html                                                              #
#                                                                            #
# This file may be used for bona fide research purposes within the           #
# scientific community so long as proper attribution is given to the journal # 
# article from which it was obtained.                                        #
#                                                                            #
##############################################################################
                                             
data_global
_audit_creation_method     'SHELXL97'
_journal_date_recd_electronic     2009-11-22
_journal_date_accepted     2009-11-29
_journal_name_full     'Acta Crystallographica, Section E'
_journal_year     2010
_journal_volume     66
_journal_issue      1
_journal_page_first     m3
_journal_page_last     m3
_journal_paper_category     QM
_journal_coeditor_code     CI2975
_publ_contact_author_name     'Professor Dao-Cheng Xia'
_publ_contact_author_address
;
Yuncheng University,
College of Chemistry,
Yuncheng 044000,
People's Republic of China
;
_publ_contact_author_email     hanshuang1957@yahoo.com.cn
_publ_contact_author_fax     '?'
_publ_contact_author_phone     '?'
_publ_section_title
;
Bis(2-phenyl-1<i>H</i>-imidazole-\k<i>N</i>^3^)silver(I) nitrate
;
loop_
    _publ_author_name
    _publ_author_address
    'Shuang Han'
;
College of Chemistry,
Yuncheng University,
Yuncheng 044000,
People's Republic of China
;
    'Wan-Cheng Li'
;
State Key Laboratory of Integrated Optoelectronics,
Jilin University,
Changchun 130021,
People's Republic of China
;
    'Dao-Cheng Xia^*^'
;
College of Chemistry,
Yuncheng University,
Yuncheng 044000,
People's Republic of China
;
data_I
_audit_creation_method     SHELXL-97
_chemical_name_systematic
;
Bis(2-phenyl-1<i>H</i>-imidazole-\k<i>N</i>^3^)silver(I) nitrate
;
_chemical_name_common     ?
_chemical_formula_moiety     'C18 H16 Ag N4 +, N O3 -'
_chemical_formula_sum     'C18 H16 Ag N5 O3'
_chemical_formula_iupac     '[Ag (C9 H8 N2)2] N O3'
_chemical_formula_weight     458.23
_chemical_melting_point     ?
_symmetry_cell_setting     Triclinic
_symmetry_space_group_name_H-M     'P -1'
_symmetry_space_group_name_Hall     '-P 1'
loop_
    _symmetry_equiv_pos_as_xyz
    'x, y, z'
    '-x, -y, -z'
_cell_length_a     9.209(5)
_cell_length_b     9.274(5)
_cell_length_c     23.137(5)
_cell_angle_alpha     88.307(5)
_cell_angle_beta     80.976(5)
_cell_angle_gamma     72.369(5)
_cell_volume     1859.5(15)
_cell_formula_units_Z     4
_cell_measurement_reflns_used     8475
_cell_measurement_theta_min     3.01
_cell_measurement_theta_max     29.12
_cell_measurement_temperature     293(2)
_exptl_crystal_description     Block
_exptl_crystal_colour     colourless
_exptl_crystal_size_max     0.31
_exptl_crystal_size_mid     0.28
_exptl_crystal_size_min     0.22
_exptl_crystal_density_diffrn     1.637
_exptl_crystal_density_meas     ?
_exptl_crystal_density_method     'not measured'
_exptl_crystal_F_000     920
_exptl_absorpt_coefficient_mu     1.113
_exptl_absorpt_correction_type     multi-scan
_exptl_absorpt_process_details
;
(CrysAlis; Oxford Diffraction, 2006)
;
_exptl_absorpt_correction_T_min     0.62
_exptl_absorpt_correction_T_max     0.86
_exptl_special_details
;
;
_diffrn_ambient_temperature     293(2)
_diffrn_radiation_type     MoK\a
_diffrn_radiation_wavelength     0.71073
_diffrn_radiation_source     'fine-focus sealed tube'
_diffrn_radiation_monochromator     graphite
_diffrn_measurement_device_type     'Oxford Diffraction Gemini R Ultra'
_diffrn_measurement_method     '\w scan'
_diffrn_detector_area_resol_mean     10.0
_diffrn_reflns_number     14127
_diffrn_reflns_av_R_equivalents     0.0293
_diffrn_reflns_av_sigmaI/netI     0.0760
_diffrn_reflns_theta_min     1.78
_diffrn_reflns_theta_max     29.12
_diffrn_reflns_theta_full     25.00
_diffrn_measured_fraction_theta_max     0.845
_diffrn_measured_fraction_theta_full     0.998
_diffrn_reflns_limit_h_min     -10
_diffrn_reflns_limit_h_max     11
_diffrn_reflns_limit_k_min     -9
_diffrn_reflns_limit_k_max     11
_diffrn_reflns_limit_l_min     -23
_diffrn_reflns_limit_l_max     28
_diffrn_standards_number     0
_diffrn_standards_interval_count     .
_diffrn_standards_interval_time     .
_diffrn_standards_decay_%     ?
_refine_special_details
;
Refinement of <i>F</i>^2^ against ALL reflections. The weighted <i>R</i>-factor
<i>wR</i> and goodness of fit <i>S</i> are based on <i>F</i>^2^, conventional
<i>R</i>-factors <i>R</i> are based on <i>F</i>, with <i>F</i> set to zero for
negative <i>F</i>^2^. The threshold expression of <i>F</i>^2^ >
\s(<i>F</i>^2^) is used only for calculating <i>R</i>-factors(gt) <i>etc</i>.
and is not relevant to the choice of reflections for refinement.
<i>R</i>-factors based on <i>F</i>^2^ are statistically about twice as large
as those based on <i>F</i>, and <i>R</i>- factors based on ALL data will be
even larger.
;
_reflns_number_total     8475
_reflns_number_gt     4372
_reflns_threshold_expression     I>2\s(I)
_refine_ls_structure_factor_coef     Fsqd
_refine_ls_matrix_type     full
_refine_ls_R_factor_all     0.0739
_refine_ls_R_factor_gt     0.0293
_refine_ls_wR_factor_gt     0.0620
_refine_ls_wR_factor_ref     0.0791
_refine_ls_goodness_of_fit_ref     0.801
_refine_ls_restrained_S_all     0.801
_refine_ls_number_reflns     8475
_refine_ls_number_parameters     490
_refine_ls_number_restraints     0
_refine_ls_hydrogen_treatment     constr
_refine_ls_weighting_scheme     calc
_refine_ls_weighting_details
                   'calc w=1/[\s^2^(Fo^2^)+(0.04P)^2^] where P=(Fo^2^+2Fc^2^)/3'
_atom_sites_solution_hydrogens     geom
_atom_sites_solution_primary     direct
_atom_sites_solution_secondary     difmap
_refine_ls_shift/su_max     0.002
_refine_ls_shift/su_mean     <0.001
_refine_diff_density_max     0.275
_refine_diff_density_min     -0.426
_refine_ls_extinction_method     none
_refine_ls_extinction_coef     ?
loop_
    _atom_type_symbol
    _atom_type_description
    _atom_type_scat_dispersion_real
    _atom_type_scat_dispersion_imag
    _atom_type_scat_source
    'C' 'C' 0.0033 0.0016
                         'International Tables Vol C Tables 4.2.6.8 and 6.1.1.4'
    'H' 'H' 0.0000 0.0000
                         'International Tables Vol C Tables 4.2.6.8 and 6.1.1.4'
    'O' 'O' 0.0106 0.0060
                         'International Tables Vol C Tables 4.2.6.8 and 6.1.1.4'
    'Ag' 'Ag' -0.8971 1.1015
                         'International Tables Vol C Tables 4.2.6.8 and 6.1.1.4'
    'N' 'N' 0.0061 0.0033
                         'International Tables Vol C Tables 4.2.6.8 and 6.1.1.4'
_computing_data_collection     'CrysAlis (Oxford Diffraction, 2006)'
_computing_cell_refinement     'CrysAlis (Oxford Diffraction, 2006)'
_computing_data_reduction     'CrysAlis (Oxford Diffraction, 2006)'
_computing_structure_solution     'SHELXS97 (Sheldrick, 2008)'
_computing_structure_refinement     'SHELXL97 (Sheldrick, 2008)'
_computing_molecular_graphics     'SHELXTL (Sheldrick, 2008)'
_computing_publication_material     'SHELXTL (Sheldrick, 2008)'
loop_
    _atom_site_type_symbol
    _atom_site_label
    _atom_site_fract_x
    _atom_site_fract_y
    _atom_site_fract_z
    _atom_site_U_iso_or_equiv
    _atom_site_adp_type
    _atom_site_calc_flag
    _atom_site_refinement_flags
    _atom_site_occupancy
    _atom_site_disorder_assembly
    _atom_site_disorder_group
    C C1 0.2039(4) 0.7556(4) 0.48467(13) 0.0638(9) Uani d . 1 . .
    H H1 0.2611 0.8103 0.4622 0.077 Uiso calc R 1 . .
    C C2 0.0492(4) 0.7985(3) 0.49731(12) 0.0594(8) Uani d . 1 . .
    H H2A -0.0197 0.8856 0.4853 0.071 Uiso calc R 1 . .
    C C3 0.1453(3) 0.5807(3) 0.53886(11) 0.0468(7) Uani d . 1 . .
    C C4 0.1492(3) 0.4477(3) 0.57426(12) 0.0519(7) Uani d . 1 . .
    C C5 0.2697(4) 0.3145(4) 0.56355(15) 0.0728(10) Uani d . 1 . .
    H H5 0.3513 0.3085 0.5335 0.087 Uiso calc R 1 . .
    C C6 0.2676(6) 0.1892(4) 0.5984(2) 0.1029(15) Uani d . 1 . .
    H H6A 0.3488 0.1000 0.5917 0.123 Uiso calc R 1 . .
    C C7 0.1483(7) 0.1965(5) 0.6419(2) 0.1033(16) Uani d . 1 . .
    H H7A 0.1477 0.1117 0.6643 0.124 Uiso calc R 1 . .
    C C8 0.0300(5) 0.3259(5) 0.65292(16) 0.0858(12) Uani d . 1 . .
    H H8 -0.0514 0.3298 0.6828 0.103 Uiso calc R 1 . .
    C C9 0.0301(4) 0.4525(4) 0.61976(13) 0.0642(9) Uani d . 1 . .
    H H9 -0.0504 0.5417 0.6281 0.077 Uiso calc R 1 . .
    C C10 0.5291(4) 0.3440(4) 0.68802(15) 0.0770(10) Uani d . 1 . .
    H H10 0.5854 0.2473 0.6976 0.092 Uiso calc R 1 . .
    C C11 0.5840(4) 0.4361(4) 0.65051(14) 0.0703(9) Uani d . 1 . .
    H H11 0.6833 0.4156 0.6297 0.084 Uiso calc R 1 . .
    C C12 0.3411(3) 0.5502(4) 0.68619(11) 0.0531(8) Uani d . 1 . .
    C C13 0.1928(3) 0.6666(4) 0.69513(12) 0.0535(8) Uani d . 1 . .
    C C14 0.0864(4) 0.6708(4) 0.74507(13) 0.0675(9) Uani d . 1 . .
    H H14 0.1112 0.5999 0.7741 0.081 Uiso calc R 1 . .
    C C15 -0.0549(4) 0.7784(5) 0.75202(16) 0.0831(11) Uani d . 1 . .
    H H15 -0.1255 0.7793 0.7856 0.100 Uiso calc R 1 . .
    C C16 -0.0939(4) 0.8843(5) 0.71036(19) 0.0888(11) Uani d . 1 . .
    H H16 -0.1902 0.9570 0.7156 0.107 Uiso calc R 1 . .
    C C17 0.0100(4) 0.8830(4) 0.66062(16) 0.0768(10) Uani d . 1 . .
    H H17 -0.0162 0.9550 0.6321 0.092 Uiso calc R 1 . .
    C C18 0.1526(4) 0.7756(4) 0.65282(13) 0.0629(8) Uani d . 1 . .
    H H18 0.2225 0.7756 0.6191 0.076 Uiso calc R 1 . .
    C C19 -0.0449(4) 0.2333(4) 0.83247(15) 0.0759(10) Uani d . 1 . .
    H H19 -0.1031 0.3343 0.8314 0.091 Uiso calc R 1 . .
    C C20 -0.0945(4) 0.1228(4) 0.86113(13) 0.0665(9) Uani d . 1 . .
    H H20 -0.1908 0.1336 0.8832 0.080 Uiso calc R 1 . .
    C C21 0.1440(3) 0.0264(4) 0.81694(11) 0.0513(7) Uani d . 1 . .
    C C22 0.2921(3) -0.0865(4) 0.79868(11) 0.0513(7) Uani d . 1 . .
    C C23 0.3918(4) -0.0679(4) 0.74913(12) 0.0705(9) Uani d . 1 . .
    H H23 0.3614 0.0170 0.7263 0.085 Uiso calc R 1 . .
    C C24 0.5334(4) -0.1714(5) 0.73331(16) 0.0876(12) Uani d . 1 . .
    H H24 0.5984 -0.1561 0.7003 0.105 Uiso calc R 1 . .
    C C25 0.5795(4) -0.2975(5) 0.76602(19) 0.0915(12) Uani d . 1 . .
    H H25 0.6758 -0.3679 0.7552 0.110 Uiso calc R 1 . .
    C C26 0.4839(4) -0.3200(4) 0.81467(17) 0.0835(11) Uani d . 1 . .
    H H26 0.5155 -0.4061 0.8368 0.100 Uiso calc R 1 . .
    C C27 0.3413(4) -0.2161(4) 0.83117(14) 0.0657(9) Uani d . 1 . .
    H H27 0.2772 -0.2327 0.8643 0.079 Uiso calc R 1 . .
    C C28 0.3155(4) 0.3721(4) 0.88477(16) 0.0765(10) Uani d . 1 . .
    H H28 0.3069 0.4670 0.8689 0.092 Uiso calc R 1 . .
    C C29 0.4421(4) 0.2525(4) 0.86556(14) 0.0686(9) Uani d . 1 . .
    H H29 0.5199 0.2668 0.8372 0.082 Uiso calc R 1 . .
    C C30 0.4548(3) 0.1094(3) 0.88841(12) 0.0566(8) Uani d . 1 . .
    H H30 0.5404 0.0278 0.8751 0.068 Uiso calc R 1 . .
    C C31 0.3391(3) 0.0887(3) 0.93131(11) 0.0431(7) Uani d . 1 . .
    C C32 0.2134(3) 0.2126(3) 0.94971(12) 0.0564(8) Uani d . 1 . .
    H H32 0.1349 0.2003 0.9782 0.068 Uiso calc R 1 . .
    C C33 0.2016(4) 0.3536(4) 0.92696(15) 0.0708(9) Uani d . 1 . .
    H H33 0.1166 0.4358 0.9402 0.085 Uiso calc R 1 . .
    C C34 0.3518(3) -0.0615(3) 0.95527(11) 0.0417(6) Uani d . 1 . .
    C C35 0.4571(3) -0.2971(3) 0.97852(14) 0.0644(9) Uani d . 1 . .
    H H35 0.5294 -0.3899 0.9831 0.077 Uiso calc R 1 . .
    C C36 0.3034(3) -0.2594(3) 0.99545(13) 0.0617(8) Uani d . 1 . .
    H H36 0.2506 -0.3234 1.0139 0.074 Uiso calc R 1 . .
    O O1 0.2835(2) 0.3113(3) 0.41706(10) 0.0778(7) Uani d . 1 . .
    O O2 0.5143(3) 0.1699(3) 0.41170(11) 0.0944(8) Uani d . 1 . .
    O O3 0.3276(3) 0.0750(3) 0.43228(14) 0.1103(10) Uani d . 1 . .
    O O4 0.1720(3) 0.3963(3) 1.08721(12) 0.0926(8) Uani d . 1 . .
    O O5 0.2200(2) 0.1559(2) 1.09430(9) 0.0675(6) Uani d . 1 . .
    O O6 -0.0137(2) 0.2969(3) 1.10375(11) 0.0854(8) Uani d . 1 . .
    Ag Ag1 0.0000 0.0000 1.0000 0.05936(11) Uani d S 1 . .
    Ag Ag2 0.23738(3) 0.30005(3) 0.759780(12) 0.08314(12) Uani d . 1 . .
    Ag Ag3 0.5000 0.5000 0.5000 0.07317(13) Uani d S 1 . .
    N N1 0.1033(3) 0.1731(3) 0.80549(10) 0.0642(7) Uani d . 1 . .
    N N2 0.0241(3) -0.0054(3) 0.85106(10) 0.0574(7) Uani d . 1 . .
    H H2 0.0239 -0.0931 0.8641 0.069 Uiso calc R 1 . .
    N N3 0.4853(2) -0.1724(2) 0.95343(9) 0.0512(6) Uani d . 1 . .
    H H3 0.5747 -0.1656 0.9387 0.061 Uiso calc R 1 . .
    N N4 0.2370(2) -0.1122(3) 0.98131(10) 0.0518(6) Uani d . 1 . .
    N N5 0.3783(3) 0.4142(3) 0.70973(11) 0.0650(7) Uani d . 1 . .
    N N6 0.4661(3) 0.5638(3) 0.64922(10) 0.0579(7) Uani d . 1 . .
    H H6 0.4693 0.6415 0.6284 0.069 Uiso calc R 1 . .
    N N7 0.0144(3) 0.6876(3) 0.53138(10) 0.0513(6) Uani d . 1 . .
    H H7 -0.0771 0.6863 0.5458 0.062 Uiso calc R 1 . .
    N N8 0.2649(2) 0.6190(3) 0.50983(10) 0.0574(6) Uani d . 1 . .
    N N9 0.3743(3) 0.1830(3) 0.42040(11) 0.0659(7) Uani d . 1 . .
    N N10 0.1257(3) 0.2861(3) 1.09532(10) 0.0595(7) Uani d . 1 . .
loop_
    _atom_site_aniso_label
    _atom_site_aniso_U_11
    _atom_site_aniso_U_22
    _atom_site_aniso_U_33
    _atom_site_aniso_U_12
    _atom_site_aniso_U_13
    _atom_site_aniso_U_23
    C1 0.058(2) 0.064(2) 0.069(2) -0.0259(18) 0.0022(16) 0.0091(17)
    C2 0.059(2) 0.045(2) 0.074(2) -0.0155(16) -0.0115(15) 0.0133(16)
    C3 0.0399(17) 0.0372(18) 0.0618(17) -0.0096(14) -0.0072(13) -0.0040(14)
    C4 0.0543(19) 0.040(2) 0.0655(18) -0.0133(16) -0.0252(15) 0.0029(15)
    C5 0.071(2) 0.052(2) 0.093(2) -0.004(2) -0.0319(18) -0.0003(19)
    C6 0.116(4) 0.042(3) 0.156(4) -0.002(2) -0.082(3) 0.006(3)
    C7 0.134(4) 0.079(4) 0.135(4) -0.059(3) -0.091(3) 0.049(3)
    C8 0.094(3) 0.088(3) 0.099(3) -0.050(3) -0.047(2) 0.043(2)
    C9 0.058(2) 0.057(2) 0.085(2) -0.0246(17) -0.0236(17) 0.0221(17)
    C10 0.071(2) 0.058(2) 0.097(3) -0.016(2) -0.011(2) 0.019(2)
    C11 0.056(2) 0.064(3) 0.088(2) -0.021(2) 0.0027(17) 0.0080(19)
    C12 0.059(2) 0.058(2) 0.0521(17) -0.0357(17) -0.0021(14) 0.0015(15)
    C13 0.056(2) 0.059(2) 0.0558(18) -0.0344(17) -0.0035(14) -0.0080(15)
    C14 0.064(2) 0.081(3) 0.065(2) -0.035(2) -0.0042(16) -0.0037(17)
    C15 0.060(2) 0.107(3) 0.083(3) -0.034(2) 0.0069(19) -0.016(2)
    C16 0.055(2) 0.086(3) 0.123(3) -0.018(2) -0.010(2) -0.016(3)
    C17 0.069(3) 0.072(3) 0.094(3) -0.025(2) -0.020(2) 0.008(2)
    C18 0.068(2) 0.064(2) 0.064(2) -0.0339(19) -0.0061(16) 0.0019(17)
    C19 0.066(2) 0.055(2) 0.101(3) -0.0134(19) -0.0087(19) 0.0177(19)
    C20 0.050(2) 0.062(2) 0.083(2) -0.0173(18) 0.0016(16) 0.0118(18)
    C21 0.057(2) 0.059(2) 0.0456(16) -0.0307(17) -0.0069(13) 0.0079(14)
    C22 0.0530(19) 0.058(2) 0.0516(17) -0.0299(17) -0.0055(14) -0.0022(15)
    C23 0.066(2) 0.095(3) 0.0609(19) -0.044(2) -0.0032(16) 0.0005(18)
    C24 0.065(3) 0.125(4) 0.078(2) -0.046(3) 0.0149(19) -0.022(2)
    C25 0.056(2) 0.107(4) 0.110(3) -0.027(2) 0.005(2) -0.035(3)
    C26 0.063(3) 0.069(3) 0.120(3) -0.022(2) -0.010(2) -0.009(2)
    C27 0.056(2) 0.063(2) 0.081(2) -0.0279(18) -0.0015(17) -0.0055(19)
    C28 0.076(3) 0.047(2) 0.109(3) -0.017(2) -0.031(2) 0.032(2)
    C29 0.059(2) 0.071(3) 0.082(2) -0.030(2) -0.0148(17) 0.0322(19)
    C30 0.0407(17) 0.049(2) 0.077(2) -0.0118(14) -0.0063(14) 0.0159(16)
    C31 0.0390(16) 0.0395(18) 0.0511(15) -0.0099(14) -0.0129(12) 0.0071(13)
    C32 0.0510(19) 0.045(2) 0.0669(19) -0.0067(16) -0.0083(14) 0.0102(15)
    C33 0.065(2) 0.041(2) 0.100(3) -0.0046(17) -0.0170(19) 0.0077(18)
    C34 0.0305(15) 0.0371(18) 0.0542(16) -0.0063(13) -0.0048(12) 0.0033(13)
    C35 0.0461(19) 0.0358(19) 0.103(2) -0.0060(14) -0.0025(16) 0.0210(17)
    C36 0.0428(18) 0.046(2) 0.091(2) -0.0145(15) 0.0043(15) 0.0176(17)
    O1 0.0471(13) 0.0577(16) 0.1129(17) -0.0039(12) 0.0063(12) 0.0224(13)
    O2 0.0428(14) 0.0719(18) 0.153(2) -0.0084(12) 0.0064(13) 0.0407(15)
    O3 0.0750(18) 0.0600(18) 0.187(3) -0.0273(14) 0.0146(17) 0.0236(17)
    O4 0.0644(16) 0.0526(16) 0.157(2) -0.0223(13) 0.0026(15) 0.0102(15)
    O5 0.0415(12) 0.0481(15) 0.0978(15) -0.0010(11) 0.0055(10) 0.0192(12)
    O6 0.0352(13) 0.0696(17) 0.137(2) -0.0074(11) 0.0056(12) 0.0374(14)
    Ag1 0.03255(18) 0.0589(2) 0.0786(2) -0.00828(15) 0.00271(14) 0.00923(17)
    Ag2 0.0825(2) 0.0775(2) 0.1007(2) -0.04617(16) -0.00935(15) 0.03293(16)
    Ag3 0.0386(2) 0.0909(3) 0.0795(2) -0.00848(19) 0.00153(16) -0.0079(2)
    N1 0.0682(18) 0.059(2) 0.0698(16) -0.0283(15) -0.0077(13) 0.0195(14)
    N2 0.0552(16) 0.0504(18) 0.0674(15) -0.0230(14) 0.0002(12) 0.0116(13)
    N3 0.0310(13) 0.0396(15) 0.0779(16) -0.0079(11) -0.0003(11) 0.0112(12)
    N4 0.0344(13) 0.0409(16) 0.0744(15) -0.0085(11) 0.0008(11) 0.0086(12)
    N5 0.0680(19) 0.0603(19) 0.0721(17) -0.0312(15) -0.0063(13) 0.0172(14)
    N6 0.0583(16) 0.0553(18) 0.0618(15) -0.0250(15) 0.0004(12) 0.0073(12)
    N7 0.0363(13) 0.0416(15) 0.0731(15) -0.0106(12) -0.0039(11) 0.0087(12)
    N8 0.0415(14) 0.0541(18) 0.0722(16) -0.0119(12) -0.0005(12) -0.0007(13)
    N9 0.0483(17) 0.060(2) 0.0818(18) -0.0153(16) 0.0076(13) 0.0171(15)
    N10 0.0461(17) 0.053(2) 0.0703(16) -0.0096(15) 0.0040(12) 0.0136(13)
_geom_special_details
;
All e.s.d.'s (except the e.s.d. in the dihedral angle between two l.s. planes)
are estimated using the full covariance matrix. The cell e.s.d.'s are taken
into account individually in the estimation of e.s.d.'s in distances, angles
and torsion angles; correlations between e.s.d.'s in cell parameters are only
used when they are defined by crystal symmetry. An approximate (isotropic)
treatment of cell e.s.d.'s is used for estimating e.s.d.'s involving l.s.
planes.
;
loop_
    _geom_bond_atom_site_label_1
    _geom_bond_atom_site_label_2
    _geom_bond_site_symmetry_2
    _geom_bond_distance
    _geom_bond_publ_flag
    C1 C2 . 1.344(4) ?
    C1 N8 . 1.374(4) ?
    C1 H1 . 0.93 ?
    C2 N7 . 1.362(3) ?
    C2 H2A . 0.93 ?
    C3 N8 . 1.335(3) ?
    C3 N7 . 1.340(3) ?
    C3 C4 . 1.455(4) ?
    C4 C5 . 1.386(4) ?
    C4 C9 . 1.387(4) ?
    C5 C6 . 1.398(5) ?
    C5 H5 . 0.93 ?
    C6 C7 . 1.355(6) ?
    C6 H6A . 0.93 ?
    C7 C8 . 1.353(6) ?
    C7 H7A . 0.93 ?
    C8 C9 . 1.384(4) ?
    C8 H8 . 0.93 ?
    C9 H9 . 0.93 ?
    C10 C11 . 1.349(4) ?
    C10 N5 . 1.363(4) ?
    C10 H10 . 0.93 ?
    C11 N6 . 1.346(4) ?
    C11 H11 . 0.93 ?
    C12 N5 . 1.326(4) ?
    C12 N6 . 1.359(3) ?
    C12 C13 . 1.451(4) ?
    C13 C14 . 1.386(4) ?
    C13 C18 . 1.395(4) ?
    C14 C15 . 1.368(5) ?
    C14 H14 . 0.93 ?
    C15 C16 . 1.365(5) ?
    C15 H15 . 0.93 ?
    C16 C17 . 1.374(5) ?
    C16 H16 . 0.93 ?
    C17 C18 . 1.376(4) ?
    C17 H17 . 0.93 ?
    C18 H18 . 0.93 ?
    C19 C20 . 1.359(4) ?
    C19 N1 . 1.362(4) ?
    C19 H19 . 0.93 ?
    C20 N2 . 1.346(4) ?
    C20 H20 . 0.93 ?
    C21 N1 . 1.328(4) ?
    C21 N2 . 1.356(3) ?
    C21 C22 . 1.455(4) ?
    C22 C27 . 1.392(4) ?
    C22 C23 . 1.393(4) ?
    C23 C24 . 1.367(5) ?
    C23 H23 . 0.93 ?
    C24 C25 . 1.367(5) ?
    C24 H24 . 0.93 ?
    C25 C26 . 1.368(5) ?
    C25 H25 . 0.93 ?
    C26 C27 . 1.377(4) ?
    C26 H26 . 0.93 ?
    C27 H27 . 0.93 ?
    C28 C33 . 1.363(4) ?
    C28 C29 . 1.368(4) ?
    C28 H28 . 0.93 ?
    C29 C30 . 1.393(4) ?
    C29 H29 . 0.93 ?
    C30 C31 . 1.392(3) ?
    C30 H30 . 0.93 ?
    C31 C32 . 1.382(4) ?
    C31 C34 . 1.462(4) ?
    C32 C33 . 1.375(4) ?
    C32 H32 . 0.93 ?
    C33 H33 . 0.93 ?
    C34 N4 . 1.337(3) ?
    C34 N3 . 1.339(3) ?
    C35 C36 . 1.347(4) ?
    C35 N3 . 1.355(3) ?
    C35 H35 . 0.93 ?
    C36 N4 . 1.369(4) ?
    C36 H36 . 0.93 ?
    O1 N9 . 1.238(3) ?
    O2 N9 . 1.241(3) ?
    O3 N9 . 1.214(3) ?
    O4 N10 . 1.220(3) ?
    O5 N10 . 1.254(3) ?
    O6 N10 . 1.241(3) ?
    Ag1 N4 2_557 2.095(2) ?
    Ag1 N4 . 2.095(2) ?
    Ag2 N1 . 2.104(2) ?
    Ag2 N5 . 2.106(2) ?
    Ag3 N8 2_666 2.090(2) ?
    Ag3 N8 . 2.090(2) ?
    N2 H2 . 0.86 ?
    N3 H3 . 0.86 ?
    N6 H6 . 0.86 ?
    N7 H7 . 0.86 ?
loop_
    _geom_angle_atom_site_label_1
    _geom_angle_atom_site_label_2
    _geom_angle_atom_site_label_3
    _geom_angle_site_symmetry_1
    _geom_angle_site_symmetry_3
    _geom_angle
    _geom_angle_publ_flag
    C2 C1 N8 . . 109.9(3) ?
    C2 C1 H1 . . 125.1 ?
    N8 C1 H1 . . 125.1 ?
    C1 C2 N7 . . 105.6(3) ?
    C1 C2 H2A . . 127.2 ?
    N7 C2 H2A . . 127.2 ?
    N8 C3 N7 . . 109.0(2) ?
    N8 C3 C4 . . 127.6(3) ?
    N7 C3 C4 . . 123.4(2) ?
    C5 C4 C9 . . 118.6(3) ?
    C5 C4 C3 . . 121.5(3) ?
    C9 C4 C3 . . 119.9(3) ?
    C4 C5 C6 . . 119.4(4) ?
    C4 C5 H5 . . 120.3 ?
    C6 C5 H5 . . 120.3 ?
    C7 C6 C5 . . 120.7(4) ?
    C7 C6 H6A . . 119.7 ?
    C5 C6 H6A . . 119.7 ?
    C8 C7 C6 . . 120.6(4) ?
    C8 C7 H7A . . 119.7 ?
    C6 C7 H7A . . 119.7 ?
    C7 C8 C9 . . 120.1(4) ?
    C7 C8 H8 . . 120.0 ?
    C9 C8 H8 . . 120.0 ?
    C8 C9 C4 . . 120.7(3) ?
    C8 C9 H9 . . 119.7 ?
    C4 C9 H9 . . 119.7 ?
    C11 C10 N5 . . 109.6(3) ?
    C11 C10 H10 . . 125.2 ?
    N5 C10 H10 . . 125.2 ?
    N6 C11 C10 . . 106.1(3) ?
    N6 C11 H11 . . 127.0 ?
    C10 C11 H11 . . 127.0 ?
    N5 C12 N6 . . 108.5(3) ?
    N5 C12 C13 . . 127.8(3) ?
    N6 C12 C13 . . 123.7(3) ?
    C14 C13 C18 . . 118.3(3) ?
    C14 C13 C12 . . 121.2(3) ?
    C18 C13 C12 . . 120.5(3) ?
    C15 C14 C13 . . 120.5(3) ?
    C15 C14 H14 . . 119.8 ?
    C13 C14 H14 . . 119.8 ?
    C16 C15 C14 . . 121.0(3) ?
    C16 C15 H15 . . 119.5 ?
    C14 C15 H15 . . 119.5 ?
    C15 C16 C17 . . 119.6(4) ?
    C15 C16 H16 . . 120.2 ?
    C17 C16 H16 . . 120.2 ?
    C16 C17 C18 . . 120.2(3) ?
    C16 C17 H17 . . 119.9 ?
    C18 C17 H17 . . 119.9 ?
    C17 C18 C13 . . 120.4(3) ?
    C17 C18 H18 . . 119.8 ?
    C13 C18 H18 . . 119.8 ?
    C20 C19 N1 . . 109.5(3) ?
    C20 C19 H19 . . 125.3 ?
    N1 C19 H19 . . 125.3 ?
    N2 C20 C19 . . 106.0(3) ?
    N2 C20 H20 . . 127.0 ?
    C19 C20 H20 . . 127.0 ?
    N1 C21 N2 . . 109.0(3) ?
    N1 C21 C22 . . 127.8(3) ?
    N2 C21 C22 . . 123.2(3) ?
    C27 C22 C23 . . 117.4(3) ?
    C27 C22 C21 . . 120.9(3) ?
    C23 C22 C21 . . 121.6(3) ?
    C24 C23 C22 . . 121.5(3) ?
    C24 C23 H23 . . 119.2 ?
    C22 C23 H23 . . 119.2 ?
    C25 C24 C23 . . 120.0(3) ?
    C25 C24 H24 . . 120.0 ?
    C23 C24 H24 . . 120.0 ?
    C24 C25 C26 . . 120.0(4) ?
    C24 C25 H25 . . 120.0 ?
    C26 C25 H25 . . 120.0 ?
    C25 C26 C27 . . 120.5(4) ?
    C25 C26 H26 . . 119.8 ?
    C27 C26 H26 . . 119.8 ?
    C26 C27 C22 . . 120.6(3) ?
    C26 C27 H27 . . 119.7 ?
    C22 C27 H27 . . 119.7 ?
    C33 C28 C29 . . 120.7(3) ?
    C33 C28 H28 . . 119.6 ?
    C29 C28 H28 . . 119.6 ?
    C28 C29 C30 . . 120.0(3) ?
    C28 C29 H29 . . 120.0 ?
    C30 C29 H29 . . 120.0 ?
    C31 C30 C29 . . 119.8(3) ?
    C31 C30 H30 . . 120.1 ?
    C29 C30 H30 . . 120.1 ?
    C32 C31 C30 . . 118.3(3) ?
    C32 C31 C34 . . 121.7(2) ?
    C30 C31 C34 . . 120.0(2) ?
    C33 C32 C31 . . 121.6(3) ?
    C33 C32 H32 . . 119.2 ?
    C31 C32 H32 . . 119.2 ?
    C28 C33 C32 . . 119.5(3) ?
    C28 C33 H33 . . 120.2 ?
    C32 C33 H33 . . 120.2 ?
    N4 C34 N3 . . 109.0(2) ?
    N4 C34 C31 . . 127.2(2) ?
    N3 C34 C31 . . 123.8(2) ?
    C36 C35 N3 . . 106.1(2) ?
    C36 C35 H35 . . 126.9 ?
    N3 C35 H35 . . 126.9 ?
    C35 C36 N4 . . 109.4(2) ?
    C35 C36 H36 . . 125.3 ?
    N4 C36 H36 . . 125.3 ?
    N4 Ag1 N4 2_557 . 180 ?
    N1 Ag2 N5 . . 175.94(11) ?
    N8 Ag3 N8 2_666 . 180 ?
    C21 N1 C19 . . 106.7(2) ?
    C21 N1 Ag2 . . 128.9(2) ?
    C19 N1 Ag2 . . 124.3(2) ?
    C20 N2 C21 . . 108.8(3) ?
    C20 N2 H2 . . 125.6 ?
    C21 N2 H2 . . 125.6 ?
    C34 N3 C35 . . 109.1(2) ?
    C34 N3 H3 . . 125.4 ?
    C35 N3 H3 . . 125.4 ?
    C34 N4 C36 . . 106.4(2) ?
    C34 N4 Ag1 . . 129.74(18) ?
    C36 N4 Ag1 . . 123.83(18) ?
    C12 N5 C10 . . 106.9(2) ?
    C12 N5 Ag2 . . 130.1(2) ?
    C10 N5 Ag2 . . 122.3(2) ?
    C11 N6 C12 . . 108.9(3) ?
    C11 N6 H6 . . 125.5 ?
    C12 N6 H6 . . 125.5 ?
    C3 N7 C2 . . 109.3(2) ?
    C3 N7 H7 . . 125.4 ?
    C2 N7 H7 . . 125.4 ?
    C3 N8 C1 . . 106.2(2) ?
    C3 N8 Ag3 . . 129.2(2) ?
    C1 N8 Ag3 . . 124.61(19) ?
    O3 N9 O1 . . 121.0(3) ?
    O3 N9 O2 . . 121.6(3) ?
    O1 N9 O2 . . 117.4(3) ?
    O4 N10 O6 . . 122.3(3) ?
    O4 N10 O5 . . 120.1(3) ?
    O6 N10 O5 . . 117.6(3) ?
loop_
    _geom_hbond_atom_site_label_D
    _geom_hbond_atom_site_label_H
    _geom_hbond_atom_site_label_A
    _geom_hbond_site_symmetry_A
    _geom_hbond_distance_DH
    _geom_hbond_distance_HA
    _geom_hbond_distance_DA
    _geom_hbond_angle_DHA
    N2 H2 O6 2_557 0.86 2.03 2.893(3) 178
    N3 H3 O5 2_657 0.86 1.95 2.812(3) 178
    N6 H6 O2 2_666 0.86 1.99 2.846(3) 173
    N7 H7 O1 2_566 0.86 1.95 2.812(3) 177
