# Supplementary material for: Bis(2-phenyl-1H-imidazole-κN 3)silver(I) nitrate
Source: Acta Crystallogr Sect E Struct Rep Online. 2009 Dec 4;66(Pt 1):m3. doi: 10.1107/S1600536809051459 (PMC2980267; doi:10.1107/S1600536809051459)
Supplement: Supplementary file 2 [file e-66-000m3-Isup2.hkl]

#
# h,k,l, Fc-squared, Fo-squared, sigma(Fo-squared) and status flag
#
data_I
_shelx_title ' 01 in P-1'
_shelx_refln_list_code          4
_shelx_F_calc_maximum      223.91
_exptl_crystal_F_000       920.00
_reflns_d_resolution_high  0.7302
 
loop_
 _symmetry_equiv_pos_as_xyz
 'x, y, z'
 '-x, -y, -z'
 
_cell_length_a     9.2090
_cell_length_b     9.2740
_cell_length_c    23.1370
_cell_angle_alpha  88.307
_cell_angle_beta   80.976
_cell_angle_gamma  72.369
 
_shelx_F_squared_multiplier     1.000
 
loop_
 _refln_index_h
 _refln_index_k
 _refln_index_l
 _refln_F_squared_calc
 _refln_F_squared_meas
 _refln_F_squared_sigma
 _refln_observed_status
   1   0   0      250.57      270.58     12.13 o
   2   0   0     1940.87     1798.40     33.69 o
   3   0   0      228.73      220.59      9.34 o
   4   0   0    19647.98    18934.42    543.53 o
   5   0   0       80.24       86.83     41.10 o
   6   0   0     1786.89     1858.84     44.93 o
   7   0   0       61.06       63.99     45.96 o
   8   0   0     1844.10     1896.97     78.00 o
   9   0   0      130.72      220.76     55.23 o
  10   0   0      159.19      151.23     52.93 o
 -10   1   0       39.91       64.29     52.54 o
  -9   1   0      487.84      505.68     59.92 o
  -8   1   0        9.13       13.08      9.47 o
  -7   1   0       19.78       17.36     11.79 o
  -6   1   0      198.59      208.35     15.72 o
  -5   1   0     2578.05     2558.01     30.04 o
  -4   1   0      969.59      955.81     42.63 o
  -3   1   0     1170.26     1204.04     40.24 o
  -2   1   0     1138.35     1240.01     39.49 o
  -1   1   0    40699.29    39199.49    509.75 o
   0   1   0      208.06      231.56     11.77 o
   1   1   0     1169.87     1343.47     21.86 o
   2   1   0      187.75      186.94     17.52 o
   3   1   0    26289.75    25503.89    536.36 o
   4   1   0       49.99      397.60     32.80 o
   5   1   0      375.78      405.58     32.58 o
   6   1   0        9.88       22.94     23.72 o
   7   1   0     3176.20     3142.30     84.98 o
   8   1   0       77.32      123.25     48.74 o
   9   1   0      652.95      651.80     61.21 o
  10   1   0       11.78       21.76     44.84 o
  11   1   0      335.86      289.36     58.90 o
 -10   2   0      126.97       75.29     54.95 o
  -9   2   0        5.12       11.69     43.81 o
  -8   2   0      195.83      211.89     50.38 o
  -7   2   0      238.60      213.66     21.49 o
  -6   2   0     1707.33     1718.57     36.96 o
  -5   2   0       79.08       73.90     17.14 o
  -4   2   0       98.40      159.44     18.14 o
  -3   2   0     5089.69     5461.05    134.62 o
  -2   2   0     8857.02     9517.06    172.32 o
  -1   2   0     2860.41     2860.41     46.62 o
   0   2   0     9672.35    10204.60     73.95 o
   1   2   0      397.91      418.99     23.17 o
   2   2   0    15495.73    15020.70    262.92 o
   3   2   0      386.22      544.84     29.43 o
   4   2   0      473.66      526.07     11.84 o
   5   2   0      128.47      139.21     25.35 o
   6   2   0     8330.64     8528.22    287.87 o
   7   2   0        0.02       58.59     41.95 o
   8   2   0      660.38      723.46     57.21 o
   9   2   0        1.66       -7.99     41.78 o
  10   2   0      305.65      306.26     54.45 o
  11   2   0        7.09       -5.26     55.75 o
  -9   3   0      196.86      204.54     49.46 o
  -8   3   0       20.91       42.40     46.79 o
  -7   3   0     2837.13     2559.27     55.01 o
  -6   3   0        0.20       -4.08     20.10 o
  -5   3   0      678.01      698.32     30.01 o
  -4   3   0     1703.31     1794.66     32.37 o
  -3   3   0     7712.44     8407.20     69.23 o
  -2   3   0     1184.66     1226.47     29.75 o
  -1   3   0     2630.85     2610.20     36.91 o
   0   3   0     3088.30     3003.23     51.50 o
   1   3   0    15894.21    15419.24    106.64 o
   2   3   0     3927.12     4098.78     58.95 o
   3   3   0     1610.86     1622.70     44.01 o
   4   3   0     1503.35     1444.87     25.55 o
   5   3   0    13232.66    13303.12    119.97 o
   6   3   0      325.22      562.00     39.60 o
   7   3   0       52.04       35.17     34.81 o
   8   3   0       40.61       34.02     44.70 o
   9   3   0     1116.20     1166.70     71.37 o
  10   3   0        4.34       41.70     50.78 o
  11   3   0      103.93      111.92     52.82 o
  -8   4   0      168.22      130.03     51.58 o
  -7   4   0       12.84        8.65     46.82 o
  -6   4   0      224.67      212.14     25.39 o
  -5   4   0      351.27      325.83     28.88 o
  -4   4   0     1124.65     1161.76     31.44 o
  -3   4   0      244.36      269.97     21.81 o
  -2   4   0     1637.82     1601.79     37.58 o
  -1   4   0     3391.51     3278.33     45.94 o
   0   4   0     1381.51     1303.96     30.60 o
   1   4   0      447.61      445.74     30.92 o
   2   4   0     4197.99     4219.71     67.63 o
   3   4   0     5548.62     5364.71     52.31 o
   4   4   0     2830.31     2827.12     43.72 o
   5   4   0      138.62      136.09     14.93 o
   6   4   0     1322.24     1257.96     25.44 o
   7   4   0      599.20      560.77     21.37 o
   8   4   0     1145.93     1108.28     65.47 o
   9   4   0       26.65       33.98     43.07 o
  10   4   0        0.12       23.77     47.51 o
  11   4   0       38.28       53.97     55.87 o
  -8   5   0        0.10       24.06     46.52 o
  -7   5   0      138.13      132.47     53.80 o
  -6   5   0       34.76       49.31     48.10 o
  -5   5   0      572.67      530.97     34.11 o
  -4   5   0      393.04      389.54     32.26 o
  -3   5   0      627.60      607.46     34.65 o
  -2   5   0     1203.82     1248.52     31.16 o
  -1   5   0      303.51      271.16     19.63 o
   0   5   0     1173.41     1208.12     43.23 o
   1   5   0     3554.28     3873.54     52.29 o
   2   5   0      615.45      618.77     28.40 o
   3   5   0      221.66      224.74     21.96 o
   4   5   0     2724.54     2763.06     37.42 o
   5   5   0      351.03      342.42     19.62 o
   6   5   0     1965.05     1970.00     38.74 o
   7   5   0      857.79      869.90     60.26 o
   8   5   0      149.50      147.18     12.36 o
   9   5   0       66.32       28.45     41.13 o
  10   5   0       26.68       41.61     52.06 o
  11   5   0      146.22      155.37     57.48 o
  -7   6   0        5.67       18.56     47.04 o
  -6   6   0      155.88      151.42     46.34 o
  -5   6   0        5.49       15.07     47.71 o
  -4   6   0     1280.37     1274.04     70.01 o
  -3   6   0       19.35       -0.27     36.50 o
  -2   6   0      793.31      737.81     35.86 o
  -1   6   0       84.98      103.47     22.43 o
   0   6   0     1657.69     1650.99     35.48 o
   1   6   0     1748.56     1786.46     35.09 o
   2   6   0     1992.45     2227.50     52.10 o
   3   6   0     1969.61     1907.22     35.65 o
   4   6   0     3939.84     4209.02     59.84 o
   5   6   0     1333.21     1346.92     31.92 o
   6   6   0      574.33      545.83     33.73 o
   7   6   0      896.91      843.95     66.46 o
   8   6   0      597.00      513.75     32.53 o
   9   6   0      262.83      314.26     54.90 o
  10   6   0      454.94      492.32     64.25 o
  11   6   0       15.26       12.14     54.64 o
  -6   7   0        0.21       -0.11     49.68 o
  -5   7   0      283.72      248.90     50.35 o
  -4   7   0      174.03      142.98     53.29 o
  -3   7   0      100.50       67.44     43.59 o
  -2   7   0      236.64      203.25     50.17 o
  -1   7   0     2225.73     2218.85     78.56 o
   0   7   0      685.33      716.73     55.48 o
   1   7   0        1.72       63.43     40.60 o
   2   7   0      167.65      167.54     29.34 o
   3   7   0     1534.55     1580.74     45.00 o
   4   7   0      778.14      737.81     49.99 o
   5   7   0      241.96      238.35     57.56 o
   6   7   0      424.15      456.04     85.70 o
   7   7   0     1682.73     1562.54    127.83 o
   8   7   0      280.63      277.12     25.80 o
   9   7   0      224.59      299.33     50.84 o
  10   7   0       79.75       80.49     46.98 o
  -5   8   0       13.04        9.58     50.32 o
  -4   8   0       44.95       31.33     47.71 o
  -3   8   0        0.70       22.18     47.39 o
  -2   8   0      353.99      336.49     53.39 o
  -1   8   0      406.41      400.08     52.66 o
   0   8   0      205.18      218.23     45.44 o
   1   8   0       30.33       46.04     46.54 o
   2   8   0      315.16      352.20     46.22 o
   3   8   0      240.43      235.53     47.62 o
   4   8   0      101.43       91.37     29.56 o
   5   8   0       40.09       91.75     44.92 o
   6   8   0      142.01      186.12     46.29 o
   7   8   0      700.60      778.20     64.19 o
   8   8   0        0.07       19.93     41.83 o
   9   8   0       18.80       40.12     46.21 o
  10   8   0      116.29      130.70     50.49 o
  -4   9   0        0.13        5.38     54.88 o
  -3   9   0      240.30      207.87     57.36 o
  -2   9   0       87.52       41.15     44.47 o
  -1   9   0       33.60       43.92     47.11 o
   0   9   0       64.48       63.64     47.14 o
   1   9   0     1238.71     1189.56     69.28 o
   2   9   0      109.13      133.91     47.58 o
   3   9   0       21.11       13.34     43.79 o
   4   9   0       14.00       33.09     44.57 o
   5   9   0      556.30      540.31     56.44 o
   6   9   0      320.88      359.95     55.89 o
   7   9   0       18.84       89.21     51.95 o
   8   9   0      164.56      165.21     50.19 o
   9   9   0      143.49      163.13     51.07 o
  -2  10   0        0.92       17.64     52.72 o
  -1  10   0        2.87        9.25     51.12 o
   0  10   0      311.79      326.30     53.46 o
   1  10   0      124.75      144.45     45.86 o
   2  10   0       13.58      -12.93     47.98 o
   3  10   0       63.56       88.97     49.57 o
   4  10   0      422.59      323.24     51.04 o
   5  10   0       21.13       44.60     47.56 o
   6  10   0        9.91       17.06     46.04 o
   7  10   0       15.41        5.67     50.65 o
   8  10   0      159.79      160.19     57.96 o
   0  11   0       10.84       18.37     54.69 o
   1  11   0       26.80       -0.39     45.18 o
   2  11   0       11.48        5.08     44.59 o
   3  11   0      169.00      190.27     56.10 o
   4  11   0       39.01       55.68     46.50 o
   5  11   0       14.65       11.80     51.37 o
   6  11   0       34.14       76.53     54.41 o
  -6 -11   1      222.38      210.14     59.59 o
  -5 -11   1        8.96       16.16     52.49 o
  -4 -11   1       77.46       86.10     52.53 o
  -3 -11   1       26.35       37.64     49.15 o
  -2 -11   1      185.29      145.60     54.54 o
  -1 -11   1       13.75       33.75     50.07 o
   0 -11   1        6.22       23.60     54.02 o
  -8 -10   1       20.21       46.26     51.87 o
  -7 -10   1       97.60      131.97     53.91 o
  -6 -10   1        0.34       30.04     50.20 o
  -5 -10   1       14.47       34.10     44.31 o
  -4 -10   1      118.87      148.47     52.34 o
  -3 -10   1      114.39      162.05     45.71 o
  -2 -10   1       35.06       39.49     42.02 o
  -1 -10   1        0.64      -11.65     46.04 o
   0 -10   1       12.69       55.20     43.85 o
   1 -10   1      140.57      124.13     54.73 o
   2 -10   1        7.84       33.72     53.34 o
  -9  -9   1       99.77       79.58     51.97 o
  -8  -9   1      393.30      376.10     55.50 o
  -7  -9   1      504.73      517.10     60.35 o
  -6  -9   1      116.81      133.18     45.08 o
  -5  -9   1      387.03      392.62     52.07 o
  -4  -9   1      971.65      952.52     62.59 o
  -3  -9   1       38.53       29.72     43.35 o
  -2  -9   1        5.94       38.42     39.13 o
  -1  -9   1        9.15       52.78     48.04 o
   0  -9   1       51.76       71.71     47.20 o
   1  -9   1       70.00       70.49     48.83 o
   2  -9   1       21.67       30.77     41.87 o
   3  -9   1        0.05       11.02     51.00 o
   4  -9   1       53.25       46.01     55.46 o
 -10  -8   1       25.05       45.08     54.12 o
  -9  -8   1      116.01      149.22     54.05 o
  -8  -8   1      440.92      413.63     56.01 o
  -7  -8   1      293.94      327.00     55.92 o
  -6  -8   1      895.75      906.99     64.27 o
  -5  -8   1      902.54      876.11     58.68 o
  -4  -8   1        4.05        3.32     26.75 o
  -3  -8   1       86.77       76.36     37.67 o
  -2  -8   1      476.70      455.98     50.05 o
  -1  -8   1     1177.99     1182.75     65.09 o
   0  -8   1      214.07      198.64     47.41 o
   1  -8   1       51.25       54.39     46.62 o
   2  -8   1       94.28       79.38     47.95 o
   3  -8   1      196.94      263.06     53.07 o
   4  -8   1       32.64        8.47     46.07 o
   5  -8   1       25.64        6.77     52.11 o
 -10  -7   1       28.64       35.78     50.35 o
  -9  -7   1      114.60      145.26     52.13 o
  -8  -7   1      230.75      265.86     48.31 o
  -7  -7   1      286.05      284.73     47.64 o
  -6  -7   1      118.69       96.77     24.53 o
  -5  -7   1      991.18      962.08     54.70 o
  -4  -7   1      166.93      156.42     26.91 o
  -3  -7   1      664.05      637.74     34.62 o
  -2  -7   1     1736.02     1687.48     45.81 o
  -1  -7   1       83.42      104.38     42.49 o
   0  -7   1      290.50      305.67     45.84 o
   1  -7   1       42.97       71.58     38.95 o
   2  -7   1     1643.41     1709.88     76.18 o
   3  -7   1        0.53      -15.20     42.67 o
   4  -7   1      317.26      289.32     55.05 o
   5  -7   1       58.17       76.26     47.83 o
   6  -7   1      201.12      157.67     49.53 o
 -11  -6   1        1.38        7.78     47.63 o
 -10  -6   1       59.84      106.17     51.14 o
  -9  -6   1      468.68      482.24     55.16 o
  -8  -6   1      175.87      184.98     19.94 o
  -7  -6   1       20.84       18.17     19.36 o
  -6  -6   1      821.64      809.54     41.79 o
  -5  -6   1      540.58      571.02     38.40 o
  -4  -6   1      672.84      712.80     26.43 o
  -3  -6   1      711.48      668.13     25.91 o
  -2  -6   1     5043.69     5271.44     86.24 o
  -1  -6   1      154.79      193.10     21.11 o
   0  -6   1      357.81      335.54     22.25 o
   1  -6   1     2480.28     2537.05     45.91 o
   2  -6   1      174.98      142.69     28.70 o
   3  -6   1        2.35        7.07     37.45 o
   4  -6   1       66.98       65.56     44.19 o
   5  -6   1     1096.62     1072.42     72.19 o
   6  -6   1        0.47       14.67     48.76 o
   7  -6   1       72.15       76.25     54.01 o
 -11  -5   1        0.07       -7.41     53.34 o
 -10  -5   1      585.61      694.79     66.58 o
  -9  -5   1      158.30      139.54     49.80 o
  -8  -5   1       31.65       30.59      9.31 o
  -7  -5   1        7.43       16.33     17.45 o
  -6  -5   1     4877.22     4804.82     71.06 o
  -5  -5   1     2087.67     2012.60     33.28 o
  -4  -5   1      859.40      876.09     24.95 o
  -3  -5   1     1036.95     1023.28     30.37 o
  -2  -5   1      835.07      844.75     28.80 o
  -1  -5   1     3560.07     3725.28     52.13 o
   0  -5   1      515.79      524.26     27.38 o
   1  -5   1      311.99      321.46     20.79 o
   2  -5   1      910.97      951.28     28.54 o
   3  -5   1     1732.98     1736.28     45.75 o
   4  -5   1      691.23      731.96     36.52 o
   5  -5   1      167.86      170.02     36.00 o
   6  -5   1      141.13      157.96     46.44 o
   7  -5   1        0.44       -0.07     44.76 o
   8  -5   1      115.81      112.18     54.73 o
 -11  -4   1      391.11      406.92     62.39 o
 -10  -4   1      168.17      177.93     52.97 o
  -9  -4   1        0.34        9.39     44.52 o
  -8  -4   1       11.62       -3.29     41.87 o
  -7  -4   1     5462.69     4868.09    327.93 o
  -6  -4   1      170.92      179.18     15.13 o
  -5  -4   1      867.87      892.31     21.70 o
  -4  -4   1      949.33      946.02     25.96 o
  -3  -4   1    12298.62    12522.48    197.10 o
  -2  -4   1     3110.61     3050.50     33.68 o
  -1  -4   1     5482.79     5872.15     75.56 o
   0  -4   1      705.80      641.57     24.72 o
   1  -4   1     3189.06     3026.10     44.32 o
   2  -4   1     4255.16     4518.19     55.99 o
   3  -4   1     4847.55     5091.03     52.45 o
   4  -4   1      671.28      706.73     27.23 o
   5  -4   1      238.62      217.68     26.65 o
   6  -4   1       99.82      101.31     25.81 o
   7  -4   1      914.86      827.80     61.84 o
   8  -4   1        0.90        6.35     41.88 o
   9  -4   1       98.81      105.67     55.86 o
 -11  -3   1        0.61       -6.47     49.62 o
 -10  -3   1      123.54       97.22     47.14 o
  -9  -3   1        1.18       30.87     48.53 o
  -8  -3   1     1292.93     1464.03     68.15 o
  -7  -3   1       13.37       12.25     39.18 o
  -6  -3   1      365.90      400.06     27.28 o
  -5  -3   1      796.58      877.90     75.65 o
  -4  -3   1     8117.86     7951.43     90.84 o
  -3  -3   1     1094.82     1079.08     23.16 o
  -2  -3   1     2164.45     2338.82     33.69 o
  -1  -3   1     3331.62     3310.77     37.07 o
   0  -3   1    14699.52    14700.32    265.41 o
   1  -3   1     4120.87     4057.49     44.43 o
   2  -3   1     1767.01     1778.87     33.63 o
   3  -3   1     1123.53     1184.08     31.75 o
   4  -3   1     2239.78     2355.71     67.53 o
   5  -3   1      878.32      877.75     46.95 o
   6  -3   1     1254.87     1224.45     70.76 o
   7  -3   1        2.86       48.18     44.03 o
   8  -3   1      416.04      390.33     53.12 o
   9  -3   1        6.82       21.81     50.14 o
 -11  -2   1       52.30       55.23     52.29 o
 -10  -2   1        3.53       -5.99     46.10 o
  -9  -2   1      422.82      489.12     57.63 o
  -8  -2   1        0.76        0.16     42.04 o
  -7  -2   1        3.29       -5.80     40.29 o
  -6  -2   1       45.29      163.53     46.03 o
  -5  -2   1     8498.92     8981.47    107.02 o
  -4  -2   1      382.75      353.66     17.96 o
  -3  -2   1      697.59      701.70     17.33 o
  -2  -2   1      688.99      726.34     46.92 o
  -1  -2   1    30393.80    29318.24    682.24 o
   0  -2   1     2869.52     2800.51     29.49 o
   1  -2   1      632.83      680.76     19.90 o
   2  -2   1     3336.21     3485.64     38.52 o
   3  -2   1    20865.89    21949.05    292.29 o
   4  -2   1     2282.17     2424.48     37.97 o
   5  -2   1     2325.96     2324.57     34.52 o
   6  -2   1      106.05       98.82     20.13 o
   7  -2   1      898.26      831.96     87.15 o
   8  -2   1      261.34      282.79     54.04 o
   9  -2   1      142.35      190.31     53.71 o
  10  -2   1        0.04        9.29     49.25 o
 -11  -1   1       18.32       64.44     56.48 o
 -10  -1   1      219.00      202.67     54.43 o
  -9  -1   1        0.06       -7.44     43.39 o
  -8  -1   1      329.77      365.89     49.15 o
  -7  -1   1       31.60       91.79     42.98 o
  -6  -1   1     6028.93     6279.83    140.91 o
  -5  -1   1        6.84       29.33     29.14 o
  -4  -1   1     5844.71     5936.29     56.16 o
  -3  -1   1        7.72       63.02     23.11 o
  -2  -1   1    15412.25    14866.86    338.35 o
  -1  -1   1        1.23        7.99      4.63 o
   0  -1   1    20210.67    19453.88    712.58 o
   1  -1   1      917.54      936.93     15.94 o
   2  -1   1    35615.04    35088.11    286.99 o
   3  -1   1      777.22      804.51     34.01 o
   4  -1   1       52.46       61.61     14.23 o
   5  -1   1      429.87      399.28     25.06 o
   6  -1   1     3887.32     3942.15     39.17 o
   7  -1   1      216.48      225.85     16.25 o
   8  -1   1      863.89      748.76     97.67 o
   9  -1   1       14.99       36.94     47.04 o
  10  -1   1      372.29      396.21     60.33 o
 -10   0   1        5.73        0.76     51.86 o
  -9   0   1      425.33      444.01     54.36 o
  -8   0   1       21.65       62.78     47.99 o
  -7   0   1      680.80      717.58     52.12 o
  -6   0   1      108.11      163.24     25.97 o
  -5   0   1      949.06      889.46     84.28 o
  -4   0   1      155.93      153.55     28.98 o
  -3   0   1     9327.74     9192.10    270.06 o
  -2   0   1      150.06      146.58     21.86 o
  -1   0   1     8369.42     8013.13    175.85 o
   1   0   1    50137.85    25587.43  19862.86 o
   2   0   1       27.78       22.75      5.90 o
   3   0   1      375.60      411.15      9.05 o
   4   0   1       80.53       83.34     44.06 o
   5   0   1     6081.71     5488.15    194.87 o
   6   0   1      159.28      171.05     22.42 o
   7   0   1      294.16      300.64     49.42 o
   8   0   1       98.33       98.93     45.91 o
   9   0   1     2440.08     2393.53     93.99 o
  10   0   1       27.06       51.74     45.33 o
 -10   1   1      114.71      123.56     51.14 o
  -9   1   1       56.28       61.79     45.88 o
  -8   1   1      507.85      524.30     58.37 o
  -7   1   1       20.31        9.56     11.31 o
  -6   1   1      520.70      539.71     29.78 o
  -5   1   1      541.36      532.30     18.97 o
  -4   1   1     3732.67     3411.46     87.82 o
  -3   1   1      448.13      436.87     14.73 o
  -2   1   1     3382.04     3457.87     36.50 o
  -1   1   1     3362.71     3448.74     56.99 o
   0   1   1    31083.74    22282.21   6225.83 o
   1   1   1      479.76      354.18    180.89 o
   2   1   1     5246.04     5349.40     52.62 o
   3   1   1       96.38      126.19     23.46 o
   4   1   1    23076.95    23198.20    149.85 o
   5   1   1       19.15      140.28     25.74 o
   6   1   1      291.98      293.96     26.48 o
   7   1   1        9.71       34.94     42.22 o
   8   1   1     3218.22     3238.95     94.87 o
   9   1   1      120.75      165.23     54.25 o
  10   1   1        1.24       -8.59     48.76 o
  11   1   1        0.49       -2.50     50.28 o
 -10   2   1        7.70       11.34     46.92 o
  -9   2   1      144.76      145.97     52.57 o
  -8   2   1       83.54      107.52     47.24 o
  -7   2   1      747.47      722.67     40.59 o
  -6   2   1      138.04      132.85     20.69 o
  -5   2   1     3482.84     3422.97     39.93 o
  -4   2   1     1284.80     1334.72     29.60 o
  -3   2   1       85.57       36.38     16.84 o
  -2   2   1     1502.61     1490.49     29.23 o
  -1   2   1    12134.67     9528.75   2681.97 o
   0   2   1     6436.80     6285.53     59.34 o
   1   2   1    13713.37    13730.57    329.12 o
   2   2   1       56.87      168.02     21.45 o
   3   2   1    15563.61    15358.11    108.37 o
   4   2   1      296.60      404.25     30.35 o
   5   2   1       75.92       86.90     25.73 o
   6   2   1       89.23       96.72     22.57 o
   7   2   1     3131.28     2969.73     81.95 o
   8   2   1       14.34       39.96     46.50 o
   9   2   1      197.08      194.42     51.74 o
  10   2   1        5.12      -26.14     51.90 o
  11   2   1      508.37      480.78     64.03 o
  -9   3   1        1.18       20.21     51.80 o
  -8   3   1      506.31      569.54     60.96 o
  -7   3   1      338.61      324.95     30.88 o
  -6   3   1      386.87      386.58     27.24 o
  -5   3   1      176.18      192.42     24.93 o
  -4   3   1       82.79       74.19     17.10 o
  -3   3   1      729.57      748.75     27.41 o
  -2   3   1     5825.98     4674.38   2943.70 o
  -1   3   1     1810.41     1809.53     46.05 o
   0   3   1     2265.88     2264.11     47.16 o
   1   3   1     2865.25     2844.01     49.94 o
   2   3   1    33240.53    32606.20    625.54 o
   3   3   1     1189.71     1207.94     37.82 o
   4   3   1      349.38      467.87     32.77 o
   5   3   1     1975.12     1965.96     60.23 o
   6   3   1    13639.00    13681.36    335.02 o
   7   3   1      108.78      125.61     44.19 o
   8   3   1       40.50       62.58     40.84 o
   9   3   1        1.10        6.41     42.28 o
  10   3   1      572.06      585.26     66.13 o
  11   3   1        1.34       24.30     56.09 o
  -8   4   1       66.47       67.69     51.06 o
  -7   4   1      314.91      277.72     53.83 o
  -6   4   1        4.83       -3.85     23.68 o
  -5   4   1      263.93      281.69     29.01 o
  -4   4   1      777.27      785.41     28.38 o
  -3   4   1     2324.32     2448.45     39.30 o
  -2   4   1      248.01      225.91     23.63 o
  -1   4   1       37.89       85.39     23.74 o
   0   4   1      908.09      839.39     38.48 o
   1   4   1     6780.09     7180.51     86.80 o
   2   4   1      391.85      438.48     31.50 o
   3   4   1      405.83      493.99     33.46 o
   4   4   1     3196.24     3196.29     66.80 o
   5   4   1     3154.57     3157.55     40.95 o
   6   4   1      276.75      301.70     19.64 o
   7   4   1      296.38      288.67     14.07 o
   8   4   1      181.76      150.49     43.68 o
   9   4   1     1002.05     1078.36     69.85 o
  10   4   1       99.43      148.50     56.14 o
  11   4   1       13.35       41.74     51.56 o
  -8   5   1       97.66       94.20     56.27 o
  -7   5   1        5.22        4.56     51.34 o
  -6   5   1      556.61      653.05     65.57 o
  -5   5   1      515.63      464.59     33.40 o
  -4   5   1      506.79      528.64     34.23 o
  -3   5   1      207.44      212.65     28.77 o
  -2   5   1     1479.52     1450.31     32.85 o
  -1   5   1     1012.96     1006.77     32.54 o
   0   5   1      749.58      765.41     41.18 o
   1   5   1       62.69       72.50     28.68 o
   2   5   1     1974.22     1949.30     56.16 o
   3   5   1     2002.81     1948.00     56.38 o
   4   5   1     5917.07     3740.28   2431.96 o
   5   5   1      982.16      986.18     25.60 o
   6   5   1      308.87      293.02     23.40 o
   7   5   1      549.77      566.88     24.49 o
   8   5   1      663.67      627.72     20.01 o
   9   5   1      114.61       97.37     47.90 o
  10   5   1      336.23      306.25     53.94 o
  11   5   1       34.91       46.87     48.22 o
  -7   6   1      176.47      229.77     56.45 o
  -6   6   1       10.35       46.30     46.59 o
  -5   6   1      367.13      361.14     51.58 o
  -4   6   1       24.37       92.20     48.97 o
  -3   6   1       81.79       92.76     40.13 o
  -2   6   1      260.70      273.54     30.21 o
  -1   6   1     1548.89     1534.93     35.56 o
   0   6   1      322.87      298.49     20.98 o
   1   6   1      931.29      913.37     27.54 o
   2   6   1     2537.76     2675.13     62.07 o
   3   6   1      565.78      659.45     31.26 o
   4   6   1      385.44      364.49     22.86 o
   5   6   1      264.56      234.65     20.47 o
   6   6   1     1543.82     1519.14     49.91 o
   7   6   1      682.33      613.23     58.39 o
   8   6   1      196.23      164.73     20.88 o
   9   6   1      140.25      164.63     52.41 o
  10   6   1      337.61      417.61     58.00 o
  11   6   1       82.61       82.67     56.62 o
  -6   7   1       52.01       27.30     54.17 o
  -5   7   1        2.53       15.08     44.84 o
  -4   7   1      458.73      480.51     59.81 o
  -3   7   1        2.42       22.87     40.89 o
  -2   7   1      148.54      106.28     48.03 o
  -1   7   1       43.01       58.97     41.16 o
   0   7   1      925.96      968.74     59.02 o
   1   7   1     1920.25     1857.24     67.64 o
   2   7   1        7.43       21.72     26.21 o
   3   7   1      354.85      349.15     30.80 o
   4   7   1      983.65      952.67     37.33 o
   5   7   1      891.79      888.26     48.39 o
   6   7   1       43.06       45.95     23.87 o
   7   7   1       46.90       31.88     23.92 o
   8   7   1      402.43      391.20     70.19 o
   9   7   1      602.96      546.64     59.48 o
  10   7   1       42.55       43.49     50.15 o
  -5   8   1       60.21       87.51     48.41 o
  -4   8   1        9.44       37.43     51.22 o
  -3   8   1      158.27      151.38     52.23 o
  -2   8   1       16.77       10.00     45.85 o
  -1   8   1     1118.15     1045.08     64.40 o
   0   8   1      656.11      614.90     56.95 o
   1   8   1        1.05       13.72     44.81 o
   2   8   1      881.42      801.74     59.54 o
   3   8   1     1407.53     1427.86     68.88 o
   4   8   1       72.52       71.70     28.26 o
   5   8   1       22.39       31.26     44.38 o
   6   8   1       92.98       75.49     40.44 o
   7   8   1      775.34      805.62     60.98 o
   8   8   1      154.15      179.61     52.28 o
   9   8   1        0.07       -8.20     45.06 o
  10   8   1       28.65       50.63     52.00 o
  -4   9   1       48.29        9.85     54.38 o
  -3   9   1        0.02       17.25     51.95 o
  -2   9   1       56.94       64.61     43.36 o
  -1   9   1        4.82       21.08     46.45 o
   0   9   1        0.93       10.68     46.58 o
   1   9   1        9.72       41.33     40.68 o
   2   9   1      882.71      920.22     64.41 o
   3   9   1      218.69      175.51     43.06 o
   4   9   1        3.12       -9.13     40.07 o
   5   9   1      172.45      171.04     49.64 o
   6   9   1      356.06      377.05     57.95 o
   7   9   1      433.00      425.22     59.11 o
   8   9   1        1.31       28.06     50.56 o
   9   9   1        2.86       32.33     50.87 o
  -2  10   1       25.36       53.00     55.15 o
  -1  10   1        0.84        3.80     51.34 o
   0  10   1       15.41        8.69     47.70 o
   1  10   1      121.72      134.86     47.65 o
   2  10   1       41.86       56.30     48.83 o
   3  10   1      103.84      115.80     49.42 o
   4  10   1       11.31       22.23     46.90 o
   5  10   1      672.13      698.53     65.41 o
   6  10   1       70.75       67.16     45.28 o
   7  10   1       43.15       48.08     49.70 o
   8  10   1        0.94        4.26     53.60 o
   0  11   1       97.99      103.33     57.66 o
   1  11   1        2.86       22.62     45.50 o
   2  11   1        2.83       -3.64     47.85 o
   3  11   1        0.87       16.35     47.60 o
   4  11   1      155.35      136.02     51.52 o
   5  11   1       14.64       24.08     50.30 o
   6  11   1        5.74       -0.11     46.99 o
  -6 -11   2       34.93       29.11     53.25 o
  -5 -11   2      270.84      271.70     57.05 o
  -4 -11   2        2.80       16.71     45.39 o
  -3 -11   2       23.42       29.23     48.88 o
  -2 -11   2       11.38       14.13     51.52 o
  -1 -11   2       65.31       41.61     52.19 o
   0 -11   2       20.48        8.03     46.23 o
  -8 -10   2        7.80        4.26     46.89 o
  -7 -10   2        2.49       -2.55     43.92 o
  -6 -10   2      277.61      282.55     57.22 o
  -5 -10   2      109.60      102.91     49.83 o
  -4 -10   2       31.78       55.85     44.06 o
  -3 -10   2      174.53      158.61     51.96 o
  -2 -10   2      450.16      470.65     58.48 o
  -1 -10   2        9.98       35.57     47.86 o
   0 -10   2        3.88       25.01     49.45 o
   1 -10   2        0.06        8.54     48.34 o
   2 -10   2       88.96       77.63     53.17 o
  -9  -9   2        2.34       16.28     51.70 o
  -8  -9   2      280.57      352.56     59.28 o
  -7  -9   2      285.26      296.83     50.78 o
  -6  -9   2      347.61      298.72     53.28 o
  -5  -9   2        5.11       30.08     46.82 o
  -4  -9   2      652.94      693.52     42.68 o
  -3  -9   2      458.15      397.12     51.63 o
  -2  -9   2      133.02      105.92     45.47 o
  -1  -9   2       45.42       42.58     44.53 o
   0  -9   2       14.19       16.68     41.12 o
   1  -9   2      321.69      343.09     54.29 o
   2  -9   2        0.52       -9.26     46.81 o
   3  -9   2       37.62       51.34     51.61 o
   4  -9   2       12.17       21.47     53.61 o
 -10  -8   2       42.50       17.61     51.12 o
  -9  -8   2      226.40      240.75     52.84 o
  -8  -8   2       13.81       40.73     49.01 o
  -7  -8   2      432.99      485.32     55.15 o
  -6  -8   2        6.06       22.09     44.69 o
  -5  -8   2      572.36      599.17     54.97 o
  -4  -8   2      835.64      823.35     41.01 o
  -3  -8   2      243.17      242.32     46.61 o
  -2  -8   2      353.21      337.82     47.58 o
  -1  -8   2      616.30      533.41     54.48 o
   0  -8   2      948.12      922.41     64.02 o
   1  -8   2      107.71       89.56     48.27 o
   2  -8   2        0.78       15.30     46.17 o
   3  -8   2        0.40       22.79     48.15 o
   4  -8   2      193.77      149.96     52.82 o
   5  -8   2       68.24       86.56     54.64 o
 -10  -7   2      157.05      108.54     53.09 o
  -9  -7   2      192.67      230.13     51.91 o
  -8  -7   2      525.17      566.40     59.29 o
  -7  -7   2     1324.87     1169.99    145.45 o
  -6  -7   2      613.01      602.01     43.23 o
  -5  -7   2      109.12      121.50     24.52 o
  -4  -7   2       93.18       72.39     26.33 o
  -3  -7   2      344.47      324.49     39.82 o
  -2  -7   2     1857.61     1865.63     68.27 o
  -1  -7   2     1746.06     1649.66     64.82 o
   0  -7   2       11.31        5.18     35.83 o
   1  -7   2      153.23      130.56     43.29 o
   2  -7   2      705.32      702.48     60.90 o
   3  -7   2      146.81      175.45     44.54 o
   4  -7   2       28.83       49.89     49.01 o
   5  -7   2      115.01       75.19     48.68 o
   6  -7   2       17.16        4.27     46.18 o
 -11  -6   2       73.22       44.98     52.81 o
 -10  -6   2       60.03       76.34     45.54 o
  -9  -6   2      290.86      257.63     53.97 o
  -8  -6   2      528.98      477.48     24.08 o
  -7  -6   2      530.51      532.80     27.07 o
  -6  -6   2       46.40       52.41     21.31 o
  -5  -6   2      829.25      802.57     26.60 o
  -4  -6   2     2614.68     2780.05     54.72 o
  -3  -6   2     2090.38     2032.08     36.38 o
  -2  -6   2     1153.90     1192.00     42.56 o
  -1  -6   2     1924.01     1978.01     35.67 o
   0  -6   2      181.71      187.87     21.36 o
   1  -6   2      104.75       99.88     21.13 o
   2  -6   2     2385.35     2217.72     74.01 o
   3  -6   2        6.32        7.40     37.17 o
   4  -6   2      197.04      126.40     45.00 o
   5  -6   2       34.97       99.69     50.07 o
   6  -6   2      222.77      227.12     54.84 o
   7  -6   2        0.18       -2.65     53.84 o
 -11  -5   2       26.92       26.78     48.12 o
 -10  -5   2        2.48      -11.93     44.20 o
  -9  -5   2      196.08      233.32     51.76 o
  -8  -5   2      298.31      254.83     11.95 o
  -7  -5   2      280.12      268.25     19.26 o
  -6  -5   2     1135.65     1088.90     38.85 o
  -5  -5   2     2695.55     2677.69     36.73 o
  -4  -5   2      520.64      525.74     21.21 o
  -3  -5   2        4.12       11.91     18.35 o
  -2  -5   2     1788.46     1886.12    100.35 o
  -1  -5   2     6099.77     6682.98    120.45 o
   0  -5   2     1862.36     1804.59     38.84 o
   1  -5   2      866.04      847.00     26.59 o
   2  -5   2      420.35      403.37     23.09 o
   3  -5   2      921.07      946.91     30.81 o
   4  -5   2      309.64      322.77     31.15 o
   5  -5   2      545.83      527.38     70.78 o
   6  -5   2        6.23       10.02     43.96 o
   7  -5   2       50.63       12.95     43.91 o
   8  -5   2       21.33       54.45     54.61 o
 -11  -4   2        0.04      -10.52     50.45 o
 -10  -4   2     1398.00     1423.97     81.23 o
  -9  -4   2      181.62      212.22     50.97 o
  -8  -4   2       83.45       53.79     41.22 o
  -7  -4   2      200.15      172.83     44.25 o
  -6  -4   2     3588.77     3549.42     51.39 o
  -5  -4   2       83.82       71.49     14.19 o
  -4  -4   2       39.67       35.38     13.98 o
  -3  -4   2     2327.33     2360.00     36.58 o
  -2  -4   2    13796.51    13816.00    226.33 o
  -1  -4   2     1531.82     1549.38     27.69 o
   0  -4   2      340.84      291.06     17.53 o
   1  -4   2      909.13      764.58     26.81 o
   2  -4   2    10405.83    11150.68    249.92 o
   3  -4   2      992.26     1035.19     28.55 o
   4  -4   2      873.70      953.36     29.59 o
   5  -4   2      194.55      187.20     26.22 o
   6  -4   2      544.01      537.54     44.32 o
   7  -4   2       39.28       97.03     45.19 o
   8  -4   2      367.22      338.01     55.17 o
   9  -4   2        0.65       -9.57     51.87 o
 -11  -3   2      309.45      377.71     62.72 o
 -10  -3   2        8.70       48.69     52.05 o
  -9  -3   2       40.69       54.98     42.49 o
  -8  -3   2       65.43       89.69     41.74 o
  -7  -3   2     1811.12     1888.70     69.95 o
  -6  -3   2       84.47       74.52     23.39 o
  -5  -3   2        3.22        9.50     10.15 o
  -4  -3   2     1005.56     1070.94     22.74 o
  -3  -3   2    15405.92    14773.48     75.99 o
  -2  -3   2     1035.43     1008.89     35.14 o
  -1  -3   2       15.72        8.63     12.18 o
   0  -3   2     4633.89     4524.81     35.83 o
   1  -3   2    19215.54    19401.36    185.35 o
   2  -3   2      672.80      673.51     20.76 o
   3  -3   2     1904.42     2157.17     38.90 o
   4  -3   2      472.12      470.05     21.90 o
   5  -3   2     3672.80     3598.59     54.16 o
   6  -3   2       48.63       70.90     22.98 o
   7  -3   2     2176.90     1971.02    107.25 o
   8  -3   2       18.48       57.52     48.44 o
   9  -3   2       96.21      101.54     54.19 o
 -11  -2   2        0.52      -15.63     50.77 o
 -10  -2   2        5.58       21.72     50.51 o
  -9  -2   2       21.57       22.73     45.15 o
  -8  -2   2      365.92      453.90     53.21 o
  -7  -2   2        1.46       -4.73     35.89 o
  -6  -2   2       99.98      115.91     22.98 o
  -5  -2   2       12.12       40.35     27.01 o
  -4  -2   2     7829.39     7130.46     85.89 o
  -3  -2   2      710.15      737.19     14.70 o
  -2  -2   2     1160.76     1205.05     14.93 o
  -1  -2   2     1462.35     1579.15     16.82 o
   0  -2   2     3577.96     3569.55     26.33 o
   1  -2   2     1863.77     1944.64     46.71 o
   2  -2   2     1839.43     2146.73     32.24 o
   3  -2   2     2168.78     2220.05     34.56 o
   4  -2   2     6443.76     6616.35    109.23 o
   5  -2   2       69.52       64.53     16.43 o
   6  -2   2      535.98      539.97     25.79 o
   7  -2   2      333.28      302.58     22.95 o
   8  -2   2      898.07      828.60     62.20 o
   9  -2   2       33.65       48.90     49.68 o
  10  -2   2      175.95      187.01     53.45 o
 -11  -1   2       76.98       98.59     51.11 o
 -10  -1   2       16.64       18.26     48.85 o
  -9  -1   2      998.98     1007.48     68.70 o
  -8  -1   2        1.23       43.75     45.31 o
  -7  -1   2       73.56       77.25     39.26 o
  -6  -1   2      144.06      235.71     26.91 o
  -5  -1   2    19698.31    19504.27    157.08 o
  -4  -1   2        0.07       30.16     18.04 o
  -3  -1   2      408.05      458.67     19.54 o
  -2  -1   2        0.32        6.21      6.22 o
  -1  -1   2     5383.49     5619.95    102.25 o
   0  -1   2        1.03        3.14      5.10 o
   1  -1   2      102.31      114.88      9.15 o
   2  -1   2      930.13      967.18     16.31 o
   3  -1   2    17906.19    18612.87    116.43 o
   4  -1   2     1340.39     1383.07     53.14 o
   5  -1   2        3.97        4.66     11.85 o
   6  -1   2       28.10       42.63     16.96 o
   7  -1   2     1171.74     1234.37     34.96 o
   8  -1   2      174.57      181.62     15.35 o
   9  -1   2      531.57      561.35     56.74 o
  10  -1   2       15.17       29.28     45.22 o
  -9   0   2        0.04        6.23     47.81 o
  -8   0   2      813.56      720.85     57.27 o
  -7   0   2       73.81       74.16     44.69 o
  -6   0   2     6260.96     6092.86     73.52 o
  -5   0   2      327.39      270.01     23.53 o
  -4   0   2     1283.05     1361.54     23.06 o
  -3   0   2      395.42      393.65     19.17 o
  -2   0   2    26312.58    26154.69    324.91 o
  -1   0   2      364.28      353.29      9.40 o
   0   0   2     1135.97     1146.69     15.65 o
   1   0   2       41.10       45.31      6.10 o
   2   0   2      527.46      616.35      9.92 o
   3   0   2      150.62      155.30      8.72 o
   4   0   2     5986.59     6408.65     60.74 o
   5   0   2        0.68        6.18      9.54 o
   6   0   2     5663.98     5556.37    111.96 o
   7   0   2      210.73      301.88     47.70 o
   8   0   2      228.69      220.47     50.78 o
   9   0   2       13.72       52.83     48.41 o
  10   0   2      324.44      334.33     58.39 o
 -10   1   2       13.05       31.71     52.89 o
  -9   1   2       90.36       97.12     49.28 o
  -8   1   2        4.85       12.44     41.43 o
  -7   1   2       88.20       99.42     12.30 o
  -6   1   2      142.78      150.85     14.57 o
  -5   1   2      179.35      193.67     14.63 o
  -4   1   2      274.26      241.30     16.01 o
  -3   1   2     6493.16     6330.59    118.09 o
  -2   1   2      837.37      856.02     22.82 o
  -1   1   2     6455.46     6618.64     44.31 o
   0   1   2     1643.26     1721.05     45.94 o
   1   1   2    15340.19    15123.39    227.64 o
   2   1   2        5.44        1.69     13.05 o
   3   1   2     4067.65     4085.84     28.36 o
   4   1   2       50.32       57.24     12.31 o
   5   1   2     8753.84     8698.51    105.44 o
   6   1   2        0.04       10.73     22.55 o
   7   1   2       11.04        8.00     43.51 o
   8   1   2       46.66       92.14     39.68 o
   9   1   2     2419.02     2444.65     92.32 o
  10   1   2       11.49       34.37     51.75 o
  11   1   2      111.40      143.03     58.27 o
  -9   2   2       37.84       40.57     43.88 o
  -8   2   2      819.67      838.17     66.21 o
  -7   2   2       61.31       55.26     19.78 o
  -6   2   2     1138.74     1211.35     32.80 o
  -5   2   2      207.91      234.29     19.11 o
  -4   2   2     1282.83     1250.70     25.53 o
  -3   2   2     2748.39     3040.35     44.97 o
  -2   2   2     1165.31     1253.64     42.89 o
  -1   2   2     2577.21     2588.93     57.53 o
   0   2   2    21332.81    21620.32    626.69 o
   1   2   2       18.51       24.40     12.24 o
   2   2   2    36007.31    35633.16    334.76 o
   3   2   2      802.98      793.30     22.74 o
   4   2   2     4905.90     4565.97     70.14 o
   5   2   2      238.33      240.51     46.53 o
   6   2   2       41.66       31.09     20.40 o
   7   2   2       43.96       56.52     37.00 o
   8   2   2     1501.35     1599.67     74.29 o
   9   2   2        2.41       30.24     49.86 o
  10   2   2        9.12      -13.07     51.26 o
  11   2   2        1.61        3.72     48.15 o
  -9   3   2      232.96      201.21     50.08 o
  -8   3   2        8.14       20.07     42.70 o
  -7   3   2     1225.70     1130.13     95.55 o
  -6   3   2      279.70      253.03     24.48 o
  -5   3   2      278.58      309.40     24.61 o
  -4   3   2      691.79      715.49     25.19 o
  -3   3   2     6919.98     6534.09   1177.01 o
  -2   3   2      532.77      528.05     25.69 o
  -1   3   2     6005.47     5875.73     54.62 o
   0   3   2     1764.79     1768.06     31.35 o
   1   3   2     3091.58     3129.29    160.42 o
   2   3   2     5758.53     4363.72   1323.10 o
   3   3   2    13167.89    13291.23    110.35 o
   4   3   2     1396.27     1554.84     46.69 o
   5   3   2      286.52      211.37    166.42 o
   6   3   2      814.70      765.31     28.49 o
   7   3   2     3144.51     3274.62     88.40 o
   8   3   2       13.60       21.25     38.35 o
   9   3   2     1137.53     1151.84     70.30 o
  10   3   2        7.27       13.13     50.00 o
  11   3   2      515.56      445.16     64.89 o
  -8   4   2       91.85      115.52     48.30 o
  -7   4   2       84.84       79.24     44.76 o
  -6   4   2       66.32       81.50     24.37 o
  -5   4   2       79.01       76.21     24.65 o
  -4   4   2     1738.66     1851.43     37.50 o
  -3   4   2     1301.72     1366.54     31.91 o
  -2   4   2      724.06      603.50    354.47 o
  -1   4   2      682.41      467.92    341.70 o
   0   4   2     1503.78     1094.38    543.47 o
   1   4   2     2658.96     2128.86    724.68 o
   2   4   2     2562.36     2569.74     54.57 o
   3   4   2     2646.57     2028.72   1248.83 o
   4   4   2      200.08      180.75    149.97 o
   5   4   2     1547.25     1104.11    677.65 o
   6   4   2     4978.45     5080.15     67.68 o
   7   4   2      164.31      147.26     14.38 o
   8   4   2        1.95        2.65     37.98 o
   9   4   2      194.26      224.65     53.47 o
  10   4   2     1541.68     1525.90     83.86 o
  11   4   2        8.46       25.84     48.12 o
  -8   5   2        6.34       20.53     52.69 o
  -7   5   2      137.70      127.91     47.56 o
  -6   5   2      121.22      117.39     47.86 o
  -5   5   2      856.49      967.55     40.72 o
  -4   5   2      363.92      331.58     30.58 o
  -3   5   2       16.41       21.26     24.48 o
  -2   5   2      898.57      875.61     35.11 o
  -1   5   2     1628.12     1586.07     40.62 o
   0   5   2     1048.87      745.87    495.92 o
   1   5   2      555.74      384.14    277.97 o
   2   5   2      774.86      829.03     40.12 o
   3   5   2       52.67      118.68     30.36 o
   4   5   2     3529.41     2354.01   1301.25 o
   5   5   2     1274.06     1332.07     38.01 o
   6   5   2      145.08      129.84     20.95 o
   7   5   2       21.12       18.50     17.47 o
   8   5   2      188.55      182.64     38.30 o
   9   5   2      119.19      114.46     50.03 o
  10   5   2        5.86       43.17     46.23 o
  11   5   2       32.86       40.88     52.28 o
  -7   6   2        2.00        6.11     53.78 o
  -6   6   2      314.78      328.34     59.66 o
  -5   6   2      264.50      237.13     52.52 o
  -4   6   2      196.19      190.84     48.03 o
  -3   6   2      152.52      138.61     46.07 o
  -2   6   2      818.63      775.13     54.94 o
  -1   6   2      684.91      722.69     38.90 o
   0   6   2      382.33      377.16     28.32 o
   1   6   2      677.52      692.33     31.28 o
   2   6   2     4094.32     4091.57    158.57 o
   3   6   2     3399.80     3453.36    107.00 o
   4   6   2     1646.70     1670.62     48.65 o
   5   6   2      447.19      430.67     47.32 o
   6   6   2       93.27       86.35     23.33 o
   7   6   2      985.03      895.39     34.86 o
   8   6   2     1120.79     1053.47     33.91 o
   9   6   2       83.09       91.28     48.54 o
  10   6   2       17.99       10.92     44.87 o
  11   6   2        8.89        2.74     51.07 o
  -6   7   2       15.29       19.35     52.01 o
  -5   7   2       14.89       70.15     52.50 o
  -4   7   2        4.90        3.03     44.48 o
  -3   7   2       56.41       86.14     44.94 o
  -2   7   2       18.47       23.71     46.83 o
  -1   7   2      976.04      893.66     58.16 o
   0   7   2      328.97      314.57     48.10 o
   1   7   2      161.80      179.09     40.36 o
   2   7   2      627.00      630.84     50.69 o
   3   7   2      130.04      159.97     38.60 o
   4   7   2      747.78      735.27     29.18 o
   5   7   2      972.07      981.57     38.62 o
   6   7   2      555.25      569.17     48.77 o
   7   7   2      335.68      310.58     55.16 o
   8   7   2        0.42       10.31     21.18 o
   9   7   2       59.07      118.07     52.46 o
  10   7   2      262.85      305.52     60.04 o
  -5   8   2        0.61      -20.04     49.95 o
  -4   8   2      257.44      290.86     59.05 o
  -3   8   2        3.29       18.55     49.43 o
  -2   8   2       10.98      -18.06     48.49 o
  -1   8   2      250.03      258.87     49.45 o
   0   8   2      187.42      238.66     49.91 o
   1   8   2      315.61      299.71     51.62 o
   2   8   2       13.24       57.27     44.94 o
   3   8   2       91.64      115.50     39.50 o
   4   8   2      533.73      535.36     35.49 o
   5   8   2      138.43      193.48     48.19 o
   6   8   2      182.94      202.92     43.44 o
   7   8   2        0.38        8.04     40.55 o
   8   8   2      213.07      200.29     54.15 o
   9   8   2      197.66      211.01     53.43 o
  10   8   2       58.50       87.14     56.09 o
  -4   9   2        8.11       -7.52     51.45 o
  -3   9   2       98.19       57.06     52.68 o
  -2   9   2        5.96       25.67     42.96 o
  -1   9   2      256.62      214.42     52.46 o
   0   9   2        4.32       47.18     47.56 o
   1   9   2       94.30       83.90     42.50 o
   2   9   2       76.69       95.39     43.53 o
   3   9   2       72.21       68.62     41.76 o
   4   9   2       51.42       40.34     42.46 o
   5   9   2        7.98       16.98     45.11 o
   6   9   2      230.62      291.32     55.54 o
   7   9   2      388.45      368.34     55.67 o
   8   9   2      113.10      144.64     56.15 o
   9   9   2       28.76       62.66     55.58 o
  -2  10   2      103.05       87.67     56.28 o
  -1  10   2       20.46       10.30     50.66 o
   0  10   2       63.30       39.53     47.33 o
   1  10   2       72.78       79.23     47.41 o
   2  10   2      290.72      289.77     54.35 o
   3  10   2        4.02        5.84     45.33 o
   4  10   2       24.29       16.69     49.71 o
   5  10   2        0.50       49.60     50.56 o
   6  10   2      425.94      469.40     57.75 o
   7  10   2      121.52      126.35     52.35 o
   8  10   2        0.10       -3.79     51.20 o
   0  11   2       17.80       54.92     55.28 o
   1  11   2       81.84      110.26     52.55 o
   2  11   2        4.11       17.33     49.85 o
   3  11   2        0.62       13.72     44.75 o
   4  11   2        4.62       13.86     52.76 o
   5  11   2      233.52      207.09     54.97 o
   6  11   2        6.73       17.44     47.92 o
  -6 -11   3        6.72       -0.87     46.48 o
  -5 -11   3       28.41       26.08     45.57 o
  -4 -11   3      184.59      181.70     38.60 o
  -3 -11   3        0.14       11.08     50.44 o
  -2 -11   3        0.46       -4.05     44.89 o
  -1 -11   3        0.47      -16.78     43.39 o
   0 -11   3       92.98      127.10     53.46 o
  -8 -10   3        0.26        7.31     52.63 o
  -7 -10   3        0.15       11.50     48.78 o
  -6 -10   3        6.49        4.02     43.08 o
  -5 -10   3      397.65      430.33     59.62 o
  -4 -10   3      122.93      123.70     34.51 o
  -3 -10   3       77.18       61.58     42.35 o
  -2 -10   3        3.02       21.62     44.28 o
  -1 -10   3      238.44      190.65     46.94 o
   0 -10   3       30.17       54.53     47.69 o
   1 -10   3        3.44       -0.34     44.32 o
   2 -10   3        6.94      -10.63     46.57 o
  -9  -9   3       45.75       58.46     47.07 o
  -8  -9   3        6.88       26.28     44.67 o
  -7  -9   3      389.91      441.14     58.48 o
  -6  -9   3       54.06       90.91     49.23 o
  -5  -9   3      131.66      161.44     49.89 o
  -4  -9   3       53.15       73.77     31.43 o
  -3  -9   3       92.62       49.59     40.01 o
  -2  -9   3       71.45       77.05     41.44 o
  -1  -9   3       24.48       48.24     43.79 o
   0  -9   3        5.75       15.61     44.12 o
   1  -9   3       80.84       91.67     43.81 o
   2  -9   3      145.50      170.29     53.01 o
   3  -9   3        0.06        4.03     48.92 o
   4  -9   3        1.41        0.41     51.48 o
 -10  -8   3        1.92      -14.48     49.20 o
  -9  -8   3      102.66      116.70     51.63 o
  -8  -8   3      578.57      620.94     58.00 o
  -7  -8   3      478.29      485.25     56.86 o
  -6  -8   3      194.82      168.10     44.51 o
  -5  -8   3       69.46       55.66     45.91 o
  -4  -8   3      641.77      728.06     55.95 o
  -3  -8   3      711.86      692.42     54.02 o
  -2  -8   3       62.95       35.63     40.08 o
  -1  -8   3      239.55      265.25     48.88 o
   0  -8   3      968.52      903.87     61.81 o
   1  -8   3     1048.80     1015.55     63.62 o
   2  -8   3      143.48      110.73     46.47 o
   3  -8   3        0.77        7.57     48.26 o
   4  -8   3       33.59       20.84     49.58 o
   5  -8   3      125.75      157.02     54.80 o
 -10  -7   3      101.78       98.58     47.59 o
  -9  -7   3      225.30      225.67     50.23 o
  -8  -7   3       11.82        9.25     40.69 o
  -7  -7   3     1021.43      939.08     88.71 o
  -6  -7   3      257.70      233.69     26.75 o
  -5  -7   3       77.92      122.49     33.22 o
  -4  -7   3      924.77      905.17     36.56 o
  -3  -7   3      159.21      137.42     26.65 o
  -2  -7   3      958.42      937.82     37.21 o
  -1  -7   3      506.35      584.06     50.94 o
   0  -7   3     1633.97     1619.88     68.29 o
   1  -7   3     1972.89     1911.32     75.53 o
   2  -7   3      307.00      395.23     53.77 o
   3  -7   3      506.82      426.96     50.84 o
   4  -7   3      646.02      635.07     62.79 o
   5  -7   3        2.03        8.01     45.65 o
   6  -7   3       43.51       28.58     46.16 o
 -11  -6   3      196.74      162.41     54.14 o
 -10  -6   3       69.96      109.89     52.93 o
  -9  -6   3        1.05       18.50     41.32 o
  -8  -6   3      452.65      397.94     22.74 o
  -7  -6   3      327.07      308.72     23.41 o
  -6  -6   3     1229.75     1183.47     35.93 o
  -5  -6   3        0.61       12.85     17.16 o
  -4  -6   3     1099.49     1120.31     42.50 o
  -3  -6   3      571.74      553.71     23.40 o
  -2  -6   3     4248.56     4225.85     52.05 o
  -1  -6   3       89.58       78.47     18.55 o
   0  -6   3     1074.37     1093.67     30.44 o
   1  -6   3      357.68      361.17     23.69 o
   2  -6   3      351.47      367.08     47.87 o
   3  -6   3      105.04       68.29     40.26 o
   4  -6   3      308.35      267.54     49.93 o
   5  -6   3      346.89      314.70     56.03 o
   6  -6   3       41.09       55.35     50.97 o
   7  -6   3      178.94      170.07     58.35 o
 -11  -5   3       16.75       21.16     53.54 o
 -10  -5   3      127.11      107.81     51.54 o
  -9  -5   3        0.29        8.52     45.55 o
  -8  -5   3     1119.87     1044.72     42.78 o
  -7  -5   3      709.53      696.23     40.44 o
  -6  -5   3      171.48      127.08     19.73 o
  -5  -5   3     1945.66     1915.79     32.40 o
  -4  -5   3     1038.68      999.47     25.61 o
  -3  -5   3     4099.62     4244.30    117.15 o
  -2  -5   3       13.06       74.15     20.01 o
  -1  -5   3     2929.76     2988.16     46.37 o
   0  -5   3      808.49      773.97     29.00 o
   1  -5   3     1166.09     1136.58     28.50 o
   2  -5   3     2183.35     2425.76     39.70 o
   3  -5   3      930.79      903.64     29.62 o
   4  -5   3      364.36      375.24     51.66 o
   5  -5   3      222.74      262.87     53.48 o
   6  -5   3      355.20      377.08     55.20 o
   7  -5   3        0.27       -5.68     45.85 o
   8  -5   3       94.62       68.47     56.83 o
 -11  -4   3       22.11       36.37     51.96 o
 -10  -4   3       13.47       15.17     44.68 o
  -9  -4   3     1569.31     1478.83     74.60 o
  -8  -4   3        2.10        1.20     41.65 o
  -7  -4   3      605.94      543.10     36.39 o
  -6  -4   3      304.36      298.97     16.34 o
  -5  -4   3     1764.77     1695.08     27.45 o
  -4  -4   3     1297.61     1247.97     28.33 o
  -3  -4   3      847.34      872.32     24.86 o
  -2  -4   3     6129.46     6274.36     66.31 o
  -1  -4   3    13773.59    14423.50     79.63 o
   0  -4   3      923.62      825.23     20.80 o
   1  -4   3     1502.57     1457.49     32.85 o
   2  -4   3     2309.86     2408.18     57.27 o
   3  -4   3     4624.41     4758.34     50.77 o
   4  -4   3      472.87      430.85     24.81 o
   5  -4   3      365.42      384.68     52.32 o
   6  -4   3        4.77       -2.09     23.29 o
   7  -4   3      836.00      785.46     64.39 o
   8  -4   3       52.13       50.27     49.34 o
   9  -4   3      120.02      128.50     49.94 o
 -11  -3   3        6.65       31.41     47.71 o
 -10  -3   3      331.18      369.69     55.26 o
  -9  -3   3       59.30       67.61     50.96 o
  -8  -3   3      287.00      262.73     45.96 o
  -7  -3   3       29.70       46.72     39.99 o
  -6  -3   3     3096.26     2915.25     51.83 o
  -5  -3   3      904.26      893.81     30.33 o
  -4  -3   3      424.32      459.13     25.65 o
  -3  -3   3     1407.18     1419.17     22.08 o
  -2  -3   3    11501.01    11327.03     68.60 o
  -1  -3   3     2477.57     2504.23     23.68 o
   0  -3   3      376.48      427.68     16.35 o
   1  -3   3     3480.73     3568.12     29.87 o
   2  -3   3     3185.86     3210.56     38.22 o
   3  -3   3      359.71      329.14     22.38 o
   4  -3   3      449.73      465.76     22.35 o
   5  -3   3      261.42      250.36     38.30 o
   6  -3   3      717.76      698.46     46.22 o
   7  -3   3       45.57       28.32     21.98 o
   8  -3   3      183.12      152.24     51.22 o
   9  -3   3       39.41       39.89     48.95 o
 -11  -2   3      220.77      194.58     56.68 o
 -10  -2   3        2.02        8.88     44.25 o
  -9  -2   3      633.14      522.24     58.06 o
  -8  -2   3      180.28      190.87     44.80 o
  -7  -2   3     1023.03     1004.69     57.82 o
  -6  -2   3       33.58       33.57     23.26 o
  -5  -2   3      971.10     1024.48     44.49 o
  -4  -2   3       77.90       97.58      8.96 o
  -3  -2   3    22875.04    22293.80    148.61 o
  -2  -2   3      411.23      412.12     16.02 o
  -1  -2   3      530.19      509.46     11.89 o
   0  -2   3       83.69       84.87     11.40 o
   1  -2   3    12633.56    13039.68    145.63 o
   2  -2   3     3495.05     3527.58     38.31 o
   3  -2   3     2359.86     2437.60     26.00 o
   4  -2   3      105.75       99.30     18.26 o
   5  -2   3     2536.12     2426.21     35.60 o
   6  -2   3       49.79       58.12     19.83 o
   7  -2   3        1.17       10.06     18.51 o
   8  -2   3       53.49       60.03     46.32 o
   9  -2   3      228.69      222.08     49.43 o
  10  -2   3       14.48       70.45     54.93 o
 -11  -1   3        0.77       19.43     54.28 o
 -10  -1   3      252.05      258.38     56.62 o
  -9  -1   3        4.61       15.85     41.89 o
  -8  -1   3     3940.35     3913.14    100.80 o
  -7  -1   3       40.37       59.64     41.75 o
  -6  -1   3      166.82      146.10     24.09 o
  -5  -1   3       31.15       80.55     30.99 o
  -4  -1   3    10882.71    10723.63     74.00 o
  -3  -1   3      272.65      275.22     14.93 o
  -2  -1   3     2153.34     2187.48     39.43 o
  -1  -1   3      179.92      191.24      7.14 o
   0  -1   3    16080.91    16191.26    146.60 o
   1  -1   3      130.39      134.56      9.82 o
   2  -1   3      300.31      290.72     11.69 o
   3  -1   3      461.22      470.10     13.48 o
   4  -1   3    16940.38    18215.57    450.56 o
   5  -1   3      351.42      350.64     31.39 o
   6  -1   3     2582.53     2564.26     34.39 o
   7  -1   3       31.66       35.89     16.17 o
   8  -1   3     2398.76     2170.33     38.08 o
   9  -1   3       41.82       77.45     49.96 o
  10  -1   3      137.77      147.46     53.85 o
 -10   0   3        9.77       20.01     51.30 o
  -9   0   3      261.62      307.76     49.55 o
  -8   0   3       26.74       79.21     47.45 o
  -7   0   3       76.00       43.96     38.52 o
  -6   0   3      664.48      680.73     63.60 o
  -5   0   3     3033.73     2918.00     78.58 o
  -4   0   3      135.97      133.37     21.82 o
  -3   0   3      403.15      445.20     19.89 o
  -2   0   3      721.63      740.04     19.33 o
  -1   0   3     9857.22    10106.92    120.77 o
   0   0   3      168.86      179.28     37.73 o
   1   0   3     3285.13     3382.43     30.29 o
   2   0   3        0.16       -2.22      7.92 o
   3   0   3    14714.72    14574.62     71.77 o
   4   0   3        9.58       17.60      8.68 o
   5   0   3     2811.56     3097.34     25.28 o
   6   0   3      101.08      100.97     12.16 o
   7   0   3     3717.72     3801.62     94.58 o
   8   0   3       19.80       17.30     47.10 o
   9   0   3      691.57      617.02     60.00 o
  10   0   3        1.30       13.36     51.50 o
 -10   1   3      272.62      277.24     58.54 o
  -9   1   3       10.92       -1.46     48.23 o
  -8   1   3      569.48      587.48     60.51 o
  -7   1   3       48.14       42.25     11.63 o
  -6   1   3     2454.83     2484.56     34.21 o
  -5   1   3      470.12      495.63     17.93 o
  -4   1   3     2265.87     2512.45     58.67 o
  -3   1   3      448.51      433.09     24.59 o
  -2   1   3    11777.47    12156.76     65.00 o
  -1   1   3      523.16      517.47     16.17 o
   0   1   3      563.14      654.95     38.64 o
   1   1   3     1139.91     1171.43     17.81 o
   2   1   3     3740.73     3792.19     32.66 o
   3   1   3      294.64      302.26     12.68 o
   4   1   3      632.15      705.60     26.31 o
   5   1   3        2.83        1.10      7.73 o
   6   1   3     1075.59      963.93     58.72 o
   7   1   3        4.53       52.19     43.70 o
   8   1   3       94.09      104.72     40.69 o
   9   1   3        0.84       38.13     50.01 o
  10   1   3      257.33      306.07     58.94 o
  11   1   3        0.14       44.56     57.34 o
  -9   2   3      141.67      183.15     55.51 o
  -8   2   3       26.92       45.33     49.72 o
  -7   2   3     1832.37     1771.72     76.07 o
  -6   2   3      436.99      398.45     24.74 o
  -5   2   3     2254.80     2388.35     35.28 o
  -4   2   3      307.21      298.80     23.06 o
  -3   2   3    13297.29    14220.26    253.69 o
  -2   2   3     1780.84     1858.76     32.81 o
  -1   2   3     2266.95     2202.47     55.77 o
   0   2   3     5525.61     5622.33     41.71 o
   1   2   3    12429.90    12561.53    225.34 o
   2   2   3     1526.39     1623.57     25.91 o
   3   2   3      820.85      890.28     23.94 o
   4   2   3     1015.74      986.17     27.49 o
   5   2   3     6943.82     6666.19     64.88 o
   6   2   3      109.17      121.59     22.08 o
   7   2   3        0.69        0.33     36.53 o
   8   2   3       32.09       55.56     46.22 o
   9   2   3     2330.45     2375.84     91.71 o
  10   2   3        0.02       -4.60     49.02 o
  11   2   3      167.37      106.50     52.43 o
  -9   3   3       20.93       74.59     54.54 o
  -8   3   3      263.27      269.26     52.85 o
  -7   3   3       61.31       58.43     33.41 o
  -6   3   3        3.83       14.78     22.38 o
  -5   3   3       49.71       50.14     23.11 o
  -4   3   3      980.50      886.31     33.64 o
  -3   3   3      351.79      346.30     25.57 o
  -2   3   3     4791.74     4860.57    137.94 o
  -1   3   3     3118.42     3046.82     42.08 o
   0   3   3     4270.82     4384.59     45.06 o
   1   3   3     2466.39     2455.68    126.10 o
   2   3   3        3.24       15.47     15.59 o
   3   3   3     2439.93     2483.43     37.34 o
   4   3   3     4288.92     3719.07    558.43 o
   5   3   3     1309.61     1065.16    687.43 o
   6   3   3     1437.96     1518.76     23.83 o
   7   3   3      259.51      218.29     16.06 o
   8   3   3      755.91      721.31     54.43 o
   9   3   3        3.47       25.81     48.11 o
  10   3   3      452.93      434.53     58.04 o
  11   3   3       16.64       10.76     52.01 o
  -8   4   3       18.51       -7.32     50.50 o
  -7   4   3      279.64      266.08     54.74 o
  -6   4   3       12.28       10.83     24.41 o
  -5   4   3      233.81      253.32     28.14 o
  -4   4   3      502.65      493.53     25.90 o
  -3   4   3      610.89      608.21     31.02 o
  -2   4   3      102.80       77.52     21.21 o
  -1   4   3       21.10       56.87     20.73 o
   0   4   3     2977.44     3048.96     67.56 o
   1   4   3      675.33      668.68     25.22 o
   2   4   3     1978.34     1962.36     35.28 o
   3   4   3     1463.31     1544.37     90.42 o
   4   4   3     4280.60     3799.57   2273.48 o
   5   4   3        3.75       12.89     16.04 o
   6   4   3     1077.02     1052.87     46.95 o
   7   4   3     1264.15     1252.63     27.29 o
   8   4   3       38.50       29.15      4.78 o
   9   4   3        7.77       -0.33     47.95 o
  10   4   3      166.52      140.89     53.66 o
  11   4   3      232.59      303.30     60.22 o
  -8   5   3      185.92      231.90     57.89 o
  -7   5   3       26.64       24.91     53.49 o
  -6   5   3      653.16      632.42     64.44 o
  -5   5   3        0.04        1.60     25.12 o
  -4   5   3     1017.78     1070.66     41.14 o
  -3   5   3      122.61      107.92     27.85 o
  -2   5   3     1245.42     1189.84     39.50 o
  -1   5   3     2380.39     2404.76     48.01 o
   0   5   3     1860.48     1447.27    564.73 o
   1   5   3      704.31      534.62    369.40 o
   2   5   3     2704.81     2194.28   1416.18 o
   3   5   3     3277.63     3293.76    172.43 o
   4   5   3     2026.86     2129.84     43.85 o
   5   5   3     1551.73     1517.36     39.72 o
   6   5   3      154.10      124.47     42.25 o
   7   5   3      257.35      264.10     33.24 o
   8   5   3      329.57      295.70     36.08 o
   9   5   3       63.55       36.19     48.17 o
  10   5   3      485.63      526.03     61.45 o
  11   5   3       39.34       46.28     54.59 o
  -7   6   3       65.82       58.21     47.50 o
  -6   6   3        0.99      -20.44     43.78 o
  -5   6   3      622.62      697.70     64.82 o
  -4   6   3      241.92      226.13     46.96 o
  -3   6   3       20.77       46.43     43.86 o
  -2   6   3      320.69      328.60     49.24 o
  -1   6   3     2972.49     2983.04    126.16 o
   0   6   3      461.58      490.16     30.36 o
   1   6   3       60.60       63.11     23.33 o
   2   6   3     1119.51     1128.32     37.32 o
   3   6   3      934.16      919.37     35.44 o
   4   6   3     3006.66     3068.36    101.65 o
   5   6   3      232.29      311.95     45.29 o
   6   6   3      702.48      697.39     51.87 o
   7   6   3      396.47      380.09     27.43 o
   8   6   3      454.79      405.59     25.42 o
   9   6   3      214.32      200.78     50.25 o
  10   6   3       41.42       58.05     49.89 o
  11   6   3      142.53      117.51     52.04 o
  -6   7   3      145.30      150.82     50.21 o
  -5   7   3       18.68       35.07     50.19 o
  -4   7   3       98.44      117.23     47.28 o
  -3   7   3       29.02        6.21     47.40 o
  -2   7   3      415.13      450.75     54.45 o
  -1   7   3      117.04      117.73     40.32 o
   0   7   3       30.10       30.01     42.72 o
   1   7   3      283.08      249.25     41.40 o
   2   7   3      700.33      685.25     50.52 o
   3   7   3     1499.07     1511.25     65.45 o
   4   7   3       56.23       91.76     28.62 o
   5   7   3      446.18      504.06     53.99 o
   6   7   3      133.71      136.79     26.52 o
   7   7   3      296.49      304.21     49.30 o
   8   7   3       13.72       20.35     21.51 o
   9   7   3      248.57      294.93     56.05 o
  10   7   3        3.22       49.95     54.43 o
  -5   8   3       16.12       15.58     53.61 o
  -4   8   3        3.00       45.54     51.32 o
  -3   8   3      388.54      391.13     56.95 o
  -2   8   3       60.95       44.46     47.90 o
  -1   8   3       33.20       29.37     46.51 o
   0   8   3      836.71      724.90     57.75 o
   1   8   3     1115.96     1139.16     66.32 o
   2   8   3       60.76       28.68     44.36 o
   3   8   3      187.64      168.00     41.48 o
   4   8   3       10.10       23.48     28.23 o
   5   8   3      587.75      635.49     57.34 o
   6   8   3      103.02       92.74     40.23 o
   7   8   3       34.97       32.01     40.15 o
   8   8   3       68.01       70.68     50.75 o
   9   8   3       34.04       54.05     50.36 o
  10   8   3      154.23      144.60     58.97 o
  -3   9   3        0.01       19.05     49.89 o
  -2   9   3        5.02        9.51     47.35 o
  -1   9   3        6.53       16.76     47.83 o
   0   9   3      606.64      571.24     60.46 o
   1   9   3      301.21      276.52     48.80 o
   2   9   3       18.49       21.75     38.70 o
   3   9   3       12.34       -8.85     43.84 o
   4   9   3      363.46      362.92     55.01 o
   5   9   3       70.16       73.62     44.65 o
   6   9   3        0.09        0.92     48.19 o
   7   9   3        1.54        8.93     46.10 o
   8   9   3      540.45      619.35     67.17 o
   9   9   3      235.51      224.51     61.28 o
  -2  10   3       13.49       41.77     53.47 o
  -1  10   3       75.57       90.56     54.39 o
   0  10   3        0.06       14.99     47.77 o
   1  10   3        0.02       -3.65     46.41 o
   2  10   3        0.12       10.07     44.57 o
   3  10   3        2.76       10.07     41.90 o
   4  10   3        6.76       19.09     46.86 o
   5  10   3        3.21       28.37     48.08 o
   6  10   3       41.52       46.38     45.90 o
   7  10   3       50.16       78.15     49.90 o
   8  10   3       41.48       29.17     50.81 o
   1  11   3        0.31       -6.91     49.97 o
   2  11   3      148.88      163.75     55.85 o
   3  11   3        0.92       -1.89     45.58 o
   4  11   3       13.69       37.46     54.74 o
   5  11   3        2.57        8.44     53.43 o
   6  11   3      164.02      152.36     52.17 o
  -6 -11   4       31.97       40.58     52.07 o
  -5 -11   4        6.07       27.33     51.29 o
  -4 -11   4        9.03       13.68     34.02 o
  -3 -11   4      167.53      184.93     51.50 o
  -2 -11   4        9.29       12.19     49.49 o
  -1 -11   4        0.88       32.81     49.83 o
   0 -11   4        0.45        3.03     52.21 o
  -8 -10   4       70.36       51.17     47.47 o
  -7 -10   4       11.46       -6.46     48.57 o
  -6 -10   4       16.60       39.73     49.49 o
  -5 -10   4      136.42      158.90     47.27 o
  -4 -10   4      470.87      464.64     40.53 o
  -3 -10   4       20.82       24.03     46.90 o
  -2 -10   4        1.04       13.65     46.89 o
  -1 -10   4        2.52        9.66     47.20 o
   0 -10   4      211.89      213.48     51.07 o
   1 -10   4       31.04       10.44     50.73 o
   2 -10   4        2.14      -10.58     51.89 o
  -9  -9   4       92.29       72.50     54.40 o
  -8  -9   4       71.23       50.89     49.57 o
  -7  -9   4        2.23        1.40     42.43 o
  -6  -9   4      362.49      346.34     50.73 o
  -5  -9   4      430.23      435.42     52.75 o
  -4  -9   4      217.85      224.18     32.79 o
  -3  -9   4        0.64       -1.49     44.15 o
  -2  -9   4       68.89       65.73     44.30 o
  -1  -9   4      438.33      436.70     51.91 o
   0  -9   4        3.08       28.82     44.43 o
   1  -9   4       81.20      110.23     47.37 o
   2  -9   4       48.04       46.41     46.25 o
   3  -9   4      174.72      184.35     49.74 o
   4  -9   4        1.30       -4.30     46.66 o
 -10  -8   4       30.16       63.16     54.51 o
  -9  -8   4       32.17       27.28     47.75 o
  -8  -8   4       35.92       40.91     48.67 o
  -7  -8   4      674.59      698.21     59.64 o
  -6  -8   4      404.37      462.22     54.75 o
  -5  -8   4     1156.68     1070.06     63.07 o
  -4  -8   4      163.85      194.41     44.85 o
  -3  -8   4      418.61      474.55     47.36 o
  -2  -8   4       57.96       84.07     38.28 o
  -1  -8   4      114.93       65.30     43.54 o
   0  -8   4      196.80      183.05     48.44 o
   1  -8   4       43.52       57.06     44.10 o
   2  -8   4      196.69      210.28     44.92 o
   3  -8   4       14.01       27.78     44.65 o
   4  -8   4      115.46       76.09     50.93 o
   5  -8   4       45.65       45.69     46.78 o
 -10  -7   4       42.64       24.26     50.23 o
  -9  -7   4      397.92      398.72     54.68 o
  -8  -7   4      488.96      480.46     57.86 o
  -7  -7   4      113.31       93.28     25.70 o
  -6  -7   4        1.10       -1.09     22.23 o
  -5  -7   4       10.11        1.34     22.25 o
  -4  -7   4      750.55      754.13     35.47 o
  -3  -7   4      972.45      967.08     37.89 o
  -2  -7   4      343.74      308.82     29.01 o
  -1  -7   4      157.36      184.69     40.60 o
   0  -7   4      434.92      446.67     46.25 o
   1  -7   4       46.82       70.92     39.98 o
   2  -7   4     1198.56     1134.93     63.96 o
   3  -7   4        9.56       24.51     45.23 o
   4  -7   4        0.18       -8.72     45.92 o
   5  -7   4      215.55      208.71     49.36 o
   6  -7   4       19.62       31.65     45.50 o
 -10  -6   4      230.00      251.87     52.16 o
  -9  -6   4      185.45      195.50     51.27 o
  -8  -6   4       65.60      129.46     46.50 o
  -7  -6   4       93.98       89.44     20.08 o
  -6  -6   4     1194.13     1115.85     55.56 o
  -5  -6   4      874.38      823.34     40.73 o
  -4  -6   4      581.04      576.65     24.55 o
  -3  -6   4     1375.86     1355.82     30.66 o
  -2  -6   4     1719.12     1742.29     68.92 o
  -1  -6   4     2072.04     2106.78     37.02 o
   0  -6   4      100.10      112.60     18.30 o
   1  -6   4      971.57      912.69     29.62 o
   2  -6   4     2083.72     1986.84     72.97 o
   3  -6   4      162.41      190.64     46.21 o
   4  -6   4       94.82      135.12     47.77 o
   5  -6   4       48.98       80.48     50.04 o
   6  -6   4       60.67       56.98     50.45 o
   7  -6   4       66.04       44.15     55.14 o
 -11  -5   4      241.25      252.02     56.36 o
 -10  -5   4       29.93       16.74     46.00 o
  -9  -5   4        0.35       -7.17     44.29 o
  -8  -5   4       25.74       21.94      9.12 o
  -7  -5   4     2792.69     2835.61     41.95 o
  -6  -5   4      776.28      803.40     42.47 o
  -5  -5   4       78.30      102.49     17.01 o
  -4  -5   4      545.89      536.74     21.00 o
  -3  -5   4     4490.62     4574.89     54.89 o
  -2  -5   4     5436.64     5625.30    102.83 o
  -1  -5   4     1502.32     1571.90     36.61 o
   0  -5   4     1207.64     1287.40     57.71 o
   1  -5   4     1889.38     1859.53     42.55 o
   2  -5   4     2342.31     2275.06     38.52 o
   3  -5   4      562.20      563.69     26.86 o
   4  -5   4      245.69      248.51     29.70 o
   5  -5   4      551.65      563.16     58.33 o
   6  -5   4      401.97      401.88     55.22 o
   7  -5   4      181.45      192.49     51.76 o
   8  -5   4        0.01       -6.30     56.17 o
 -11  -4   4       14.89        6.48     52.02 o
 -10  -4   4       60.78       61.51     50.63 o
  -9  -4   4        3.81        5.89     43.77 o
  -8  -4   4      811.50      872.38     60.03 o
  -7  -4   4       43.12       38.86      8.56 o
  -6  -4   4       40.38       25.83     12.55 o
  -5  -4   4       25.25       27.04     13.13 o
  -4  -4   4     3625.79     3515.03     71.22 o
  -3  -4   4     2668.74     2590.80     38.69 o
  -2  -4   4      931.81     1081.43     20.21 o
  -1  -4   4     1382.90     1335.60     21.96 o
   0  -4   4     3020.31     2826.68     33.68 o
   1  -4   4      922.84      867.56     28.22 o
   2  -4   4     2017.82     2052.97     40.29 o
   3  -4   4     1545.92     1557.12     36.96 o
   4  -4   4      477.93      449.72     24.97 o
   5  -4   4      858.76      798.01     35.48 o
   6  -4   4      669.59      686.93     34.34 o
   7  -4   4       92.50       84.35     47.62 o
   8  -4   4      245.57      268.24     56.01 o
   9  -4   4       25.34       17.33     46.66 o
 -11  -3   4       64.83       77.87     52.38 o
 -10  -3   4        6.29       -0.38     48.86 o
  -9  -3   4     2343.74     2321.82     88.96 o
  -8  -3   4      228.40      203.24     46.00 o
  -7  -3   4        2.18      -12.29     35.79 o
  -6  -3   4        0.49        8.12     22.90 o
  -5  -3   4     7145.71     7343.05     62.45 o
  -4  -3   4      284.07      287.71     12.98 o
  -3  -3   4      768.68      840.34     16.10 o
  -2  -3   4     1228.93     1218.56     18.38 o
  -1  -3   4    12263.22    12212.00     48.02 o
   0  -3   4     3193.15     3310.83     68.87 o
   1  -3   4       21.45       13.90     12.38 o
   2  -3   4     1803.62     1897.53     25.18 o
   3  -3   4     3039.67     3063.84     36.78 o
   4  -3   4      562.37      533.13     25.31 o
   5  -3   4     1110.39     1170.43     36.38 o
   6  -3   4      325.87      294.26     25.53 o
   7  -3   4      312.22      326.73     26.34 o
   8  -3   4       41.73       67.73     49.03 o
   9  -3   4       45.03       64.83     47.09 o
 -11  -2   4       26.00       41.81     54.42 o
 -10  -2   4      644.57      698.42     65.58 o
  -9  -2   4        5.97       -0.89     41.94 o
  -8  -2   4     1595.06     1541.00     69.83 o
  -7  -2   4       35.24       28.35     40.77 o
  -6  -2   4     5201.88     5056.74     65.78 o
  -5  -2   4      106.76      140.05     29.86 o
  -4  -2   4     1423.59     1552.71     16.07 o
  -3  -2   4      755.66      822.27     15.99 o
  -2  -2   4    17787.68    17568.93    222.99 o
  -1  -2   4     1394.84     1405.51     25.45 o
   0  -2   4      308.89      313.27     12.76 o
   1  -2   4      453.48      473.74     15.69 o
   2  -2   4    11300.64    11225.74    109.83 o
   3  -2   4      581.40      565.88     16.41 o
   4  -2   4     2476.61     2681.33     32.21 o
   5  -2   4      521.00      537.93     22.41 o
   6  -2   4      568.24      619.87     27.83 o
   7  -2   4      150.26      158.27     21.39 o
   8  -2   4      501.57      574.29     61.26 o
   9  -2   4        4.99        6.72     42.08 o
  10  -2   4      199.19      174.21     59.39 o
 -11  -1   4      324.38      322.97     58.35 o
 -10  -1   4        7.54       22.41     46.38 o
  -9  -1   4      145.70      104.55     46.68 o
  -8  -1   4       44.99       84.17     45.20 o
  -7  -1   4     2276.99     2211.02     73.77 o
  -6  -1   4      311.09      325.39     28.08 o
  -5  -1   4     1001.29     1001.23     44.01 o
  -4  -1   4      173.29      161.17      9.30 o
  -3  -1   4     4795.85     4692.65     29.68 o
  -2  -1   4       23.79       27.35      7.95 o
  -1  -1   4     9695.11    10293.60    139.24 o
   0  -1   4      113.84      121.39      6.18 o
   1  -1   4    17319.19    17418.09    242.69 o
   2  -1   4       80.94       81.76     10.60 o
   3  -1   4      249.94      284.36     12.29 o
   4  -1   4      388.15      426.54     14.87 o
   5  -1   4     3202.08     3049.59     29.12 o
   6  -1   4      137.74      176.43     17.17 o
   7  -1   4      341.31      324.22     21.73 o
   8  -1   4       39.96       27.95     17.15 o
   9  -1   4      735.02      703.77     64.64 o
  10  -1   4       13.43       56.72     54.81 o
 -10   0   4      210.69      212.53     52.74 o
  -9   0   4       16.20       27.24     47.11 o
  -8   0   4     1472.18     1349.12     69.13 o
  -7   0   4      602.15      640.13     55.02 o
  -6   0   4      253.17      230.11     11.84 o
  -5   0   4      404.87      381.54     13.48 o
  -4   0   4     5328.85     5128.39     42.01 o
  -3   0   4      222.25      197.54     17.25 o
  -2   0   4     1406.37     1379.34     27.09 o
  -1   0   4      221.16      213.34      8.38 o
   0   0   4    14337.80    14133.90    205.96 o
   1   0   4      314.25      303.08      8.44 o
   2   0   4     6515.34     6826.51     38.31 o
   3   0   4        0.77        8.35      9.75 o
   4   0   4    11657.21    11366.46     53.40 o
   5   0   4       19.38       19.57      9.69 o
   6   0   4      329.90      346.46     12.67 o
   7   0   4       46.80       46.15     42.52 o
   8   0   4      729.35      781.05     62.80 o
   9   0   4        1.27       -4.49     43.21 o
  10   0   4      123.67      148.08     54.65 o
 -10   1   4       17.88       26.83     47.25 o
  -9   1   4      155.32      151.09     47.85 o
  -8   1   4       57.50       84.15     49.67 o
  -7   1   4      397.84      394.83     20.22 o
  -6   1   4      679.06      670.79     20.45 o
  -5   1   4     4134.46     4069.44     53.44 o
  -4   1   4      617.56      598.22     26.99 o
  -3   1   4     5583.60     5987.18     55.60 o
  -2   1   4     1753.07     1765.31     28.80 o
  -1   1   4       73.78       61.35     12.98 o
   0   1   4     1455.03     1463.79     21.14 o
   1   1   4      106.98      114.81      9.58 o
   2   1   4      597.43      604.95     17.40 o
   3   1   4    17283.92    17077.07    102.42 o
   4   1   4      329.40      323.17     13.86 o
   5   1   4       42.83       34.75     10.96 o
   6   1   4       37.05       27.87     10.26 o
   7   1   4     2984.87     2898.93     85.59 o
   8   1   4        0.64       10.63     38.63 o
   9   1   4      188.87      208.64     53.21 o
  10   1   4        3.78       -7.07     51.09 o
  11   1   4      121.57      155.35     59.48 o
  -9   2   4       27.45       54.97     49.87 o
  -8   2   4     1133.88     1054.33     67.70 o
  -7   2   4      255.10      242.92     22.50 o
  -6   2   4     1510.05     1487.18     35.81 o
  -5   2   4      348.70      376.46     30.89 o
  -4   2   4      316.65      282.64     23.52 o
  -3   2   4     1820.14     1923.32     41.39 o
  -2   2   4    12954.40    13785.07     80.10 o
  -1   2   4     2939.84     2819.17     91.76 o
   0   2   4      427.04      463.13     34.70 o
   1   2   4        8.36       28.96     13.35 o
   2   2   4     2615.32     2773.35     31.72 o
   3   2   4     1392.60     1409.57     28.62 o
   4   2   4      885.75      860.12     42.78 o
   5   2   4      224.68      219.13     17.32 o
   6   2   4     8117.79     7964.15    104.53 o
   7   2   4      107.20       92.53     15.95 o
   8   2   4       37.47       65.40     47.85 o
   9   2   4       31.42       57.98     50.97 o
  10   2   4      477.67      445.76     58.44 o
  11   2   4        0.01        7.71     52.47 o
  -9   3   4      252.94      239.19     51.11 o
  -8   3   4       10.42        6.79     46.26 o
  -7   3   4      580.70      420.62     52.35 o
  -6   3   4      341.29      276.76     26.10 o
  -5   3   4      946.41      967.03     33.88 o
  -4   3   4      295.58      298.22     27.98 o
  -3   3   4     4372.62     4622.92     58.89 o
  -2   3   4     2218.74     2416.41     42.01 o
  -1   3   4       26.02       90.15     19.24 o
   0   3   4     5893.30     6001.50    141.05 o
   1   3   4     6908.10     7157.24    306.26 o
   2   3   4     3084.25     3175.43     55.52 o
   3   3   4       21.49       30.92     16.03 o
   4   3   4     1292.88     1271.57     32.41 o
   5   3   4     4104.55     3902.01     53.42 o
   6   3   4      305.67      313.23     24.43 o
   7   3   4      254.83      253.98     21.67 o
   8   3   4      129.08      128.89     41.58 o
   9   3   4      659.50      733.84     63.65 o
  10   3   4        1.16        0.00     44.59 o
  11   3   4       19.63       11.99     49.35 o
  -8   4   4       55.86       54.05     48.49 o
  -7   4   4       31.76       28.99     47.33 o
  -6   4   4     1348.13     1309.75     42.49 o
  -5   4   4        4.31        8.77     24.57 o
  -4   4   4     1685.81     1693.30     46.86 o
  -3   4   4      789.90      789.66     35.16 o
  -2   4   4     2449.27     2561.69     63.37 o
  -1   4   4      341.57      293.70     22.50 o
   0   4   4     4761.44     4805.28     93.29 o
   1   4   4     1951.61     1931.90     36.33 o
   2   4   4     1127.28     1119.41     29.38 o
   3   4   4     3782.18     3778.97     76.97 o
   4   4   4     5712.06     5837.03     62.78 o
   5   4   4     1346.84     1334.08     36.16 o
   6   4   4      281.18      287.99     26.31 o
   7   4   4      308.64      329.53     43.10 o
   8   4   4      140.68      124.70      8.93 o
   9   4   4       65.04       53.47     48.83 o
  10   4   4       55.87       54.82     49.96 o
  11   4   4       31.61        2.21     53.73 o
  -8   5   4        0.02       39.27     54.81 o
  -7   5   4      333.82      297.93     55.22 o
  -6   5   4        2.18       10.25     45.90 o
  -5   5   4      249.59      242.86     53.21 o
  -4   5   4       52.97       52.19     25.99 o
  -3   5   4     1029.42     1007.68     57.69 o
  -2   5   4      331.89      324.50     29.12 o
  -1   5   4     2760.66     2751.84     50.41 o
   0   5   4     1668.21     1660.86     38.72 o
   1   5   4     1545.06     1558.92     42.70 o
   2   5   4     1392.69     1413.46     35.52 o
   3   5   4     2889.41     2898.92     47.98 o
   4   5   4     1064.94     1055.06     35.03 o
   5   5   4      296.76      295.36     26.68 o
   6   5   4      191.42      185.10     42.20 o
   7   5   4      404.31      352.52     46.32 o
   8   5   4      183.71      195.89     20.09 o
   9   5   4       80.66       71.98     12.57 o
  10   5   4      114.39      150.92     51.56 o
  11   5   4      437.84      442.70     67.41 o
  -7   6   4       18.20       37.14     53.58 o
  -6   6   4      105.19       83.74     53.69 o
  -5   6   4        7.62      -10.08     42.51 o
  -4   6   4      587.18      637.61     61.46 o
  -3   6   4       27.84       46.02     39.52 o
  -2   6   4      396.36      367.28     48.93 o
  -1   6   4      124.50      124.61     39.84 o
   0   6   4     2189.00     2281.66     82.73 o
   1   6   4      461.81      447.58     27.56 o
   2   6   4     1254.25     1298.11     51.31 o
   3   6   4     1335.54     1262.65     38.68 o
   4   6   4      595.29      642.13     33.95 o
   5   6   4      348.19      369.89     46.82 o
   6   6   4      353.87      332.74     43.25 o
   7   6   4      726.78      808.48     60.34 o
   8   6   4      489.52      506.84     38.63 o
   9   6   4      161.62      166.44     49.93 o
  10   6   4       21.07       40.00     47.67 o
  11   6   4        0.14       26.38     48.45 o
  -6   7   4        4.07       -3.61     53.59 o
  -5   7   4      138.23      167.21     50.74 o
  -4   7   4        2.14       21.85     49.59 o
  -3   7   4       21.03        8.41     46.05 o
  -2   7   4       14.00       -5.97     39.21 o
  -1   7   4     1583.17     1586.23     71.22 o
   0   7   4        2.55       25.89     42.35 o
   1   7   4       92.46      123.74     37.62 o
   2   7   4      242.92      232.37     41.79 o
   3   7   4     1631.84     1652.84     67.32 o
   4   7   4     1541.28     1551.95     47.63 o
   5   7   4      332.76      390.19     50.50 o
   6   7   4       95.24       95.95     44.72 o
   7   7   4      360.38      374.87     46.79 o
   8   7   4      294.88      298.49     32.70 o
   9   7   4       78.53       49.48     50.52 o
  10   7   4       92.39       85.40     54.73 o
  -5   8   4        2.62       14.68     50.84 o
  -4   8   4       82.23       85.30     47.11 o
  -3   8   4       32.03       70.48     42.71 o
  -2   8   4       16.29        4.41     42.91 o
  -1   8   4       27.60       51.37     48.48 o
   0   8   4       33.76       58.49     41.42 o
   1   8   4        0.19      -13.78     44.11 o
   2   8   4     1043.81     1076.08     64.26 o
   3   8   4       89.88      100.81     42.73 o
   4   8   4        1.95        2.27     29.68 o
   5   8   4       35.49       38.85     42.19 o
   6   8   4      102.02      135.25     42.48 o
   7   8   4      127.42      170.29     45.07 o
   8   8   4      100.94      115.74     51.86 o
   9   8   4      147.26      143.16     52.72 o
  10   8   4      101.72      105.15     57.93 o
  -3   9   4      128.94       67.26     47.04 o
  -2   9   4       10.23       -9.01     49.69 o
  -1   9   4       14.77       10.21     47.49 o
   0   9   4       59.62       38.20     49.07 o
   1   9   4      646.11      636.26     57.41 o
   2   9   4       12.19       19.20     39.63 o
   3   9   4      190.06      178.58     48.01 o
   4   9   4       15.00       14.28     30.66 o
   5   9   4      529.58      528.08     54.19 o
   6   9   4       19.75       29.99     46.93 o
   7   9   4       44.87       50.74     49.28 o
   8   9   4      106.28      152.48     56.62 o
   9   9   4       48.80       78.05     56.18 o
  -2  10   4       31.91       44.55     47.26 o
  -1  10   4       38.12       69.41     54.68 o
   0  10   4      177.39      158.74     48.41 o
   1  10   4       32.66       64.64     46.92 o
   2  10   4       64.64       44.49     45.60 o
   3  10   4        0.53       -0.83     40.71 o
   4  10   4      176.81      139.38     47.76 o
   5  10   4       48.82       55.65     44.97 o
   6  10   4       41.41       38.77     46.71 o
   7  10   4       27.76       24.45     50.09 o
   8  10   4      189.60      136.92     56.23 o
   1  11   4        0.07        0.54     48.78 o
   2  11   4        2.07       10.03     50.16 o
   3  11   4       77.47       68.48     46.84 o
   4  11   4        0.03       -1.96     51.77 o
   5  11   4        5.35       30.00     53.59 o
   6  11   4        0.16        4.99     51.45 o
  -6 -11   5      165.65      155.11     54.07 o
  -5 -11   5        0.22        2.61     47.98 o
  -4 -11   5       28.99       41.71     32.72 o
  -3 -11   5       13.79       29.00     46.38 o
  -2 -11   5      141.85       89.63     48.08 o
  -1 -11   5       28.24       39.19     45.30 o
   0 -11   5        0.20       -2.14     45.94 o
  -8 -10   5       99.88       96.03     55.46 o
  -7 -10   5       65.76       70.14     49.02 o
  -6 -10   5       92.83       85.29     46.08 o
  -5 -10   5       15.18       15.65     48.03 o
  -4 -10   5      217.02      253.64     49.66 o
  -3 -10   5      380.16      395.11     54.99 o
  -2 -10   5       50.43       46.02     42.56 o
  -1 -10   5        9.65        0.75     40.77 o
   0 -10   5        3.64       19.69     46.79 o
   1 -10   5      188.86      187.80     50.82 o
   2 -10   5        4.66       23.38     49.88 o
  -9  -9   5      252.06      251.81     53.32 o
  -8  -9   5      222.59      211.90     50.92 o
  -7  -9   5        6.30        2.41     47.37 o
  -6  -9   5        4.27        6.09     44.20 o
  -5  -9   5      569.62      594.20     59.38 o
  -4  -9   5     1015.94      973.54     66.49 o
  -3  -9   5       63.03       65.76     43.98 o
  -2  -9   5      145.47      112.30     41.64 o
  -1  -9   5      273.46      272.95     48.99 o
   0  -9   5      241.38      234.34     48.77 o
   1  -9   5        1.83       15.63     42.68 o
   2  -9   5        1.15       19.37     43.85 o
   3  -9   5       52.62       61.97     51.52 o
   4  -9   5       44.65       19.99     48.76 o
 -10  -8   5      100.76       98.94     51.80 o
  -9  -8   5      102.79      106.09     52.48 o
  -8  -8   5       82.30      130.98     44.89 o
  -7  -8   5      188.85      200.08     50.05 o
  -6  -8   5     1497.69     1463.61     72.01 o
  -5  -8   5      556.12      578.12     57.86 o
  -4  -8   5     1009.06      955.32     59.80 o
  -3  -8   5       61.15       30.32     36.11 o
  -2  -8   5      492.91      486.85     48.19 o
  -1  -8   5     1132.14     1037.76     59.58 o
   0  -8   5      146.69      139.59     41.17 o
   1  -8   5       10.36       23.37     41.33 o
   2  -8   5      106.67       89.00     46.27 o
   3  -8   5      109.31      147.40     47.01 o
   4  -8   5        6.64       15.65     47.56 o
   5  -8   5       90.70       60.93     48.06 o
 -10  -7   5       23.30       -3.44     47.95 o
  -9  -7   5      144.46      190.26     51.44 o
  -8  -7   5      120.31      139.41     44.66 o
  -7  -7   5      404.67      392.97     27.63 o
  -6  -7   5      572.32      545.86     31.41 o
  -5  -7   5      168.71      153.42     35.99 o
  -4  -7   5      329.02      321.25     28.69 o
  -3  -7   5      587.44      680.34     50.87 o
  -2  -7   5     1199.63     1055.20     37.90 o
  -1  -7   5     2216.16     2033.66     69.27 o
   0  -7   5      307.52      345.19     45.80 o
   1  -7   5     1105.55     1093.22     61.93 o
   2  -7   5     1103.86     1064.33     64.81 o
   3  -7   5        2.11       14.59     44.69 o
   4  -7   5      302.77      261.58     48.34 o
   5  -7   5        9.88       30.56     45.16 o
   6  -7   5      100.85       99.37     51.87 o
 -10  -6   5       21.97       23.00     47.11 o
  -9  -6   5      249.27      245.64     47.89 o
  -8  -6   5     1508.47     1512.30     72.66 o
  -7  -6   5       23.91       40.27     18.98 o
  -6  -6   5       10.31       -0.44     20.38 o
  -5  -6   5      183.82      163.61     18.73 o
  -4  -6   5     1202.60     1181.76     30.32 o
  -3  -6   5      191.52      172.60     19.34 o
  -2  -6   5      853.51      825.18     26.75 o
  -1  -6   5      293.03      287.60     21.39 o
   0  -6   5     1840.74     1913.37     36.81 o
   1  -6   5      259.18      273.57     22.53 o
   2  -6   5       62.52       46.48     38.78 o
   3  -6   5      195.81      189.89     43.94 o
   4  -6   5       12.55        3.27     43.44 o
   5  -6   5      435.48      390.65     53.08 o
   6  -6   5       24.87       13.76     45.10 o
   7  -6   5       65.95       96.83     54.30 o
 -11  -5   5        0.05        3.07     50.58 o
 -10  -5   5      302.15      312.90     53.42 o
  -9  -5   5      273.51      267.45     53.07 o
  -8  -5   5       65.97       59.90      9.73 o
  -7  -5   5      121.46      114.44     17.53 o
  -6  -5   5     2245.04     2243.22     41.29 o
  -5  -5   5     1853.29     1808.60     32.17 o
  -4  -5   5       30.22       29.07     15.39 o
  -3  -5   5      141.63      137.28     20.43 o
  -2  -5   5     6168.85     6237.71     63.89 o
  -1  -5   5     5004.42     5118.70     49.19 o
   0  -5   5      176.34      142.64     22.30 o
   1  -5   5      416.33      436.71     22.17 o
   2  -5   5     3446.85     3514.83     46.29 o
   3  -5   5      676.13      609.07     26.38 o
   4  -5   5        6.69       18.36     25.03 o
   5  -5   5        0.94       11.69     40.75 o
   6  -5   5      421.88      490.88     54.97 o
   7  -5   5      114.71      126.06     47.00 o
   8  -5   5      152.33      157.79     57.22 o
 -11  -4   5      321.41      382.13     59.21 o
 -10  -4   5       11.17       35.31     50.12 o
  -9  -4   5      176.21      155.02     49.39 o
  -8  -4   5      116.49      111.84     40.87 o
  -7  -4   5     2076.73     2012.66     27.08 o
  -6  -4   5      260.90      249.41     15.58 o
  -5  -4   5        0.73       -1.71     13.49 o
  -4  -4   5      552.80      532.56     22.12 o
  -3  -4   5    14255.61    14507.59     69.18 o
  -2  -4   5     2193.87     2231.12     35.68 o
  -1  -4   5     1324.20     1558.99     22.76 o
   0  -4   5       70.56      112.47     14.65 o
   1  -4   5     2323.30     2118.92     31.68 o
   2  -4   5      171.60      161.42     22.00 o
   3  -4   5      414.29      429.03     23.31 o
   4  -4   5      692.44      686.29     26.48 o
   5  -4   5     1117.14     1096.83     41.89 o
   6  -4   5      349.85      314.67     29.49 o
   7  -4   5      446.81      473.13     57.65 o
   8  -4   5       27.88       -1.23     48.50 o
   9  -4   5      145.19       93.64     49.75 o
 -11  -3   5        1.16        7.99     51.03 o
 -10  -3   5       33.82       34.06     46.72 o
  -9  -3   5        0.36       -1.09     43.13 o
  -8  -3   5     1581.55     1609.36     70.50 o
  -7  -3   5        5.88       28.84     37.55 o
  -6  -3   5       22.29       20.63     22.41 o
  -5  -3   5        0.51        7.58     12.28 o
  -4  -3   5     4703.26     4688.56     35.55 o
  -3  -3   5       67.83       63.03     10.61 o
  -2  -3   5     2058.07     2169.46     31.93 o
  -1  -3   5     1599.84     1585.39     53.68 o
   0  -3   5     8435.35     8427.72    117.17 o
   1  -3   5      230.59      214.02     14.46 o
   2  -3   5      691.33      861.77     20.30 o
   3  -3   5      334.78      350.82     23.84 o
   4  -3   5     2202.81     2147.53     41.35 o
   5  -3   5      133.76      145.37     25.59 o
   6  -3   5       30.50       38.26     22.67 o
   7  -3   5       81.94       79.43     22.56 o
   8  -3   5      249.74      284.11     53.18 o
   9  -3   5       64.21       53.10     45.06 o
 -11  -2   5      168.00      138.61     51.90 o
 -10  -2   5       40.01       59.74     50.46 o
  -9  -2   5     1436.34     1352.38     73.73 o
  -8  -2   5        9.55       18.15     42.86 o
  -7  -2   5      133.86      151.95     40.34 o
  -6  -2   5       29.60       24.47     22.20 o
  -5  -2   5    17466.87    18032.73    442.61 o
  -4  -2   5      223.01      252.61     11.86 o
  -3  -2   5     5777.64     6130.41     31.89 o
  -2  -2   5       29.55       37.26     11.23 o
  -1  -2   5    18996.91    19453.45    201.09 o
   0  -2   5     1598.45     1578.77     25.51 o
   1  -2   5      622.46      647.44     16.52 o
   2  -2   5      329.03      310.29     14.95 o
   3  -2   5     8274.34     8002.04     55.39 o
   4  -2   5      394.69      405.20     18.45 o
   5  -2   5       62.84       71.08     14.49 o
   6  -2   5       61.17       61.54     21.36 o
   7  -2   5      315.94      343.29     32.18 o
   8  -2   5      247.79      322.92     55.36 o
   9  -2   5      112.54      140.77     48.96 o
  10  -2   5        3.00        4.42     52.74 o
 -11  -1   5       14.81       -7.80     52.12 o
 -10  -1   5      517.45      547.60     63.97 o
  -9  -1   5       57.36       34.69     46.59 o
  -8  -1   5      304.85      296.45     47.12 o
  -7  -1   5      311.52      307.91     43.92 o
  -6  -1   5     2471.66     2412.71     48.82 o
  -5  -1   5      753.57      759.98     62.90 o
  -4  -1   5      252.10      247.30     11.92 o
  -3  -1   5      966.41      966.82     16.84 o
  -2  -1   5    29863.54    29227.44    234.40 o
  -1  -1   5       77.97       84.73      9.48 o
   0  -1   5    16593.34    16889.67    176.37 o
   1  -1   5      784.27      771.35     24.64 o
   2  -1   5    19982.87    20104.86    224.10 o
   3  -1   5      129.05      131.72     12.75 o
   4  -1   5      608.77      618.93     16.35 o
   5  -1   5      295.91      305.19     14.68 o
   6  -1   5     4509.20     4530.96     75.28 o
   7  -1   5       82.96       82.42     19.29 o
   8  -1   5      487.28      453.09     25.74 o
   9  -1   5       34.40       42.58     48.71 o
  10  -1   5      208.20      199.87     56.96 o
 -10   0   5        1.94       12.19     45.46 o
  -9   0   5       70.12       81.74     44.75 o
  -8   0   5      241.86      277.66     48.72 o
  -7   0   5     2984.86     2881.66     85.29 o
  -6   0   5      434.01      414.00      9.96 o
  -5   0   5       46.27       65.10     11.93 o
  -4   0   5      896.07      875.86     18.06 o
  -3   0   5    15318.71    14603.03     74.15 o
  -2   0   5     1621.63     1586.73     18.93 o
  -1   0   5     1089.15     1091.31     12.69 o
   0   0   5       79.46       80.44     13.36 o
   1   0   5    12216.38    12370.53    138.83 o
   2   0   5      377.21      395.33     11.98 o
   3   0   5        6.24       27.15     10.09 o
   4   0   5        2.06        8.83     10.24 o
   5   0   5     2024.85     1940.13     39.54 o
   6   0   5       21.09       28.81     11.16 o
   7   0   5       30.40       40.76     43.56 o
   8   0   5       22.41        0.22     44.24 o
   9   0   5      351.45      319.77     53.57 o
  10   0   5        1.10       28.89     51.30 o
 -10   1   5      213.05      165.03     53.57 o
  -9   1   5       27.20       32.87     43.68 o
  -8   1   5     1987.44     1934.47     82.91 o
  -7   1   5      200.84      193.70     11.21 o
  -6   1   5     2032.63     2018.79     70.03 o
  -5   1   5     1018.96     1067.84     69.20 o
  -4   1   5     5565.58     5522.06     94.09 o
  -3   1   5      620.38      600.35     24.01 o
  -2   1   5      273.24      262.14     24.94 o
  -1   1   5     2356.86     2276.89     31.21 o
   0   1   5     9342.34     9527.89    154.43 o
   1   1   5     2866.56     2897.55     23.02 o
   2   1   5    21275.57    21512.79    238.26 o
   3   1   5      695.37      748.97     22.26 o
   4   1   5     6801.08     6761.28     43.16 o
   5   1   5        3.59       13.34     12.89 o
   6   1   5      441.13      438.88     17.25 o
   7   1   5       38.22       37.61     12.89 o
   8   1   5      539.88      529.02     53.17 o
   9   1   5        0.94       41.98     48.65 o
  10   1   5      112.31      121.41     55.10 o
  11   1   5        0.04       -2.54     55.83 o
  -9   2   5      314.60      365.79     54.75 o
  -8   2   5       31.94       56.98     46.89 o
  -7   2   5     1618.76     1589.74     36.49 o
  -6   2   5      403.18      408.63     25.43 o
  -5   2   5     3039.53     3102.07     57.09 o
  -4   2   5      175.14      167.76     22.68 o
  -3   2   5     2899.77     2972.30     50.06 o
  -2   2   5     4427.93     4427.43     38.45 o
  -1   2   5    18821.47    18278.72    509.94 o
   0   2   5     4699.17     4732.35    105.33 o
   1   2   5    27444.28    27506.10    340.47 o
   2   2   5     1488.79     1487.01     25.51 o
   3   2   5    14966.18    14753.18     76.99 o
   4   2   5     1079.14     1123.30     29.84 o
   5   2   5     2839.53     2842.55     31.80 o
   6   2   5      239.56      258.63     15.59 o
   7   2   5     4748.59     4618.96    173.25 o
   8   2   5       39.17       68.41     48.32 o
   9   2   5      318.73      347.96     57.32 o
  10   2   5       10.71       50.29     48.60 o
  11   2   5       94.66       97.15     55.18 o
  -9   3   5        0.57       -2.31     49.28 o
  -8   3   5      220.65      220.44     49.02 o
  -7   3   5       82.54       66.47     46.11 o
  -6   3   5       97.41       85.36     22.67 o
  -5   3   5      435.28      421.79     46.96 o
  -4   3   5     2379.45     2378.68     48.90 o
  -3   3   5     1101.41     1209.12     35.36 o
  -2   3   5     7600.26     8356.69    121.11 o
  -1   3   5     6111.28     6234.42     57.19 o
   0   3   5       26.66       27.03     16.84 o
   1   3   5     4161.03     4175.68     43.34 o
   2   3   5    14064.18    14625.59    194.35 o
   3   3   5     1620.19     1569.33     30.83 o
   4   3   5     1065.72     1055.57     29.94 o
   5   3   5      628.81      643.17     54.23 o
   6   3   5     3805.26     3710.22     79.13 o
   7   3   5      230.09      221.75     17.13 o
   8   3   5       23.55       16.61      8.10 o
   9   3   5       35.75       23.52     45.54 o
  10   3   5      185.67      223.31     50.44 o
  11   3   5        0.04       -3.22     51.37 o
  -8   4   5        7.31       10.41     47.35 o
  -7   4   5      238.82      196.90     47.22 o
  -6   4   5        0.52       16.65     25.61 o
  -5   4   5      956.33      956.68     37.06 o
  -4   4   5      219.82      218.65     28.66 o
  -3   4   5      290.42      299.82     29.20 o
  -2   4   5      730.67      724.76     41.03 o
  -1   4   5     3130.75     3129.60     48.27 o
   0   4   5     3044.85     3089.12     45.55 o
   1   4   5     2026.10     2139.96     38.36 o
   2   4   5     2216.36     2165.90     37.52 o
   3   4   5      392.53      355.54     22.94 o
   4   4   5     3592.87     3474.21    105.30 o
   5   4   5     2011.61     1922.30     33.84 o
   6   4   5      702.05      709.94     33.64 o
   7   4   5      203.36      190.77     19.86 o
   8   4   5      120.72      112.42     14.97 o
   9   4   5      363.61      337.02     55.89 o
  10   4   5       18.14       12.56     49.01 o
  11   4   5       39.83       41.31     54.46 o
  -7   5   5        0.36       -9.18     52.54 o
  -6   5   5      913.31     1040.00     74.52 o
  -5   5   5        5.53        7.50     42.01 o
  -4   5   5      175.32      140.20     46.96 o
  -3   5   5      296.39      280.39     48.32 o
  -2   5   5     4144.44     4062.21    121.24 o
  -1   5   5     2069.44     2230.56     47.21 o
   0   5   5     1150.48     1231.96     36.84 o
   1   5   5      723.77      738.36     28.99 o
   2   5   5     3425.58     3401.91    126.76 o
   3   5   5      350.08      338.64     20.88 o
   4   5   5     1000.23     1007.71     53.64 o
   5   5   5     1030.51     1016.45     36.71 o
   6   5   5      606.54      606.42     47.67 o
   7   5   5       70.88      114.36     44.36 o
   8   5   5     1341.74     1324.20     69.12 o
   9   5   5       57.30       60.58     24.73 o
  10   5   5       61.98       39.17     47.61 o
  11   5   5      157.01      177.29     59.75 o
  -7   6   5       78.47       78.79     48.46 o
  -6   6   5        0.32       -5.19     44.55 o
  -5   6   5      118.39       85.32     50.72 o
  -4   6   5       29.36       45.76     42.83 o
  -3   6   5      531.55      588.87     56.29 o
  -2   6   5      222.04      222.19     47.22 o
  -1   6   5      388.43      381.84     47.05 o
   0   6   5       57.73       85.43     26.57 o
   1   6   5      803.28      771.85     37.16 o
   2   6   5      857.90      851.69     34.46 o
   3   6   5        0.71       27.86     22.65 o
   4   6   5      856.33      840.47     50.51 o
   5   6   5      793.08      823.15     51.72 o
   6   6   5      264.81      231.83     43.48 o
   7   6   5      780.14      896.99     62.52 o
   8   6   5      158.45      170.30     48.02 o
   9   6   5       83.49       81.70     19.08 o
  10   6   5       90.88       68.33     48.90 o
  11   6   5      115.44      111.18     52.79 o
  -6   7   5       46.65       68.44     49.14 o
  -5   7   5        0.04        4.81     51.34 o
  -4   7   5      529.03      526.17     57.29 o
  -3   7   5        0.14        0.55     45.39 o
  -2   7   5        1.05      -28.24     46.13 o
  -1   7   5       81.36      136.77     46.16 o
   0   7   5      659.39      657.23     51.47 o
   1   7   5       14.06       17.22     38.91 o
   2   7   5        1.60       -8.62     39.57 o
   3   7   5      792.74      785.83     54.82 o
   4   7   5      960.10     1041.14     42.93 o
   5   7   5      135.05      163.89     44.02 o
   6   7   5       32.01       22.05     42.85 o
   7   7   5      243.31      243.75     45.74 o
   8   7   5       63.89       47.62     23.17 o
   9   7   5       91.60      129.83     51.03 o
  10   7   5        7.81       19.15     52.54 o
  -5   8   5      105.70       75.94     54.53 o
  -4   8   5        9.51       -0.24     53.14 o
  -3   8   5      224.40      206.72     54.92 o
  -2   8   5       27.70       12.48     44.95 o
  -1   8   5      784.28      777.22     61.98 o
   0   8   5      152.17      237.64     49.66 o
   1   8   5      115.18      121.50     47.85 o
   2   8   5       44.25       57.84     45.76 o
   3   8   5     1514.27     1563.41     69.75 o
   4   8   5      112.79      128.70     33.79 o
   5   8   5       53.59       42.74     39.15 o
   6   8   5       95.05      104.52     44.85 o
   7   8   5      342.54      337.92     52.49 o
   8   8   5       37.21       46.24     49.27 o
   9   8   5        3.43        8.35     46.33 o
  10   8   5       32.80       60.30     56.49 o
  -3   9   5       18.07       16.09     54.20 o
  -2   9   5       25.69       30.38     48.60 o
  -1   9   5        5.09       -7.45     43.78 o
   0   9   5       34.60       45.61     48.22 o
   1   9   5       92.21      142.29     47.22 o
   2   9   5      418.00      416.67     53.81 o
   3   9   5        2.56       -7.94     45.01 o
   4   9   5        1.38       -0.32     33.28 o
   5   9   5       36.59       29.21     44.57 o
   6   9   5      418.46      429.35     52.42 o
   7   9   5       56.86       77.96     50.25 o
   8   9   5       25.27       26.85     49.38 o
   9   9   5      184.55      187.92     58.20 o
  -2  10   5        2.22       11.50     51.61 o
  -1  10   5       11.19       10.00     46.74 o
   0  10   5       35.55       79.47     47.13 o
   1  10   5        0.44       -3.31     41.67 o
   2  10   5       63.10       83.74     50.27 o
   3  10   5       13.34       18.70     42.38 o
   4  10   5       58.16       51.34     45.96 o
   5  10   5      360.83      437.40     55.43 o
   6  10   5       43.63       38.99     49.43 o
   7  10   5      113.11      102.19     53.84 o
   8  10   5       29.37       41.20     55.10 o
   1  11   5        1.69       11.46     44.91 o
   2  11   5        4.62       38.12     51.86 o
   3  11   5       26.58       27.52     46.08 o
   4  11   5       10.35       16.87     52.56 o
   5  11   5        0.33       11.39     52.11 o
   6  11   5        7.09       11.08     54.92 o
  -6 -11   6       10.18       49.97     52.82 o
  -5 -11   6      228.18      235.46     58.08 o
  -4 -11   6        1.23       -7.80     51.02 o
  -3 -11   6        3.32        6.49     49.57 o
  -2 -11   6        1.81       31.55     44.42 o
  -1 -11   6      104.31      102.61     50.80 o
   0 -11   6        1.30        8.86     48.60 o
  -8 -10   6       10.82        9.05     46.02 o
  -7 -10   6      148.85      121.71     48.70 o
  -6 -10   6      199.08      194.07     54.60 o
  -5 -10   6        0.64        5.42     42.76 o
  -4 -10   6       26.20       36.60     47.55 o
  -3 -10   6      161.21      137.05     45.16 o
  -2 -10   6      384.05      384.85     53.93 o
  -1 -10   6        0.17        1.53     43.25 o
   0 -10   6        5.40        6.88     46.43 o
   1 -10   6       90.03      110.15     51.46 o
   2 -10   6       82.58       97.08     50.09 o
  -9  -9   6       52.84       73.74     51.39 o
  -8  -9   6      216.50      171.19     54.03 o
  -7  -9   6      179.41      163.19     47.52 o
  -6  -9   6        0.51       11.25     42.35 o
  -5  -9   6       28.90       28.04     42.78 o
  -4  -9   6      345.25      343.27     49.16 o
  -3  -9   6      494.87      458.17     52.18 o
  -2  -9   6        0.32       -4.49     38.41 o
  -1  -9   6       15.05        1.48     39.24 o
   0  -9   6      685.76      633.24     56.42 o
   1  -9   6      505.06      545.00     58.47 o
   2  -9   6        0.60       -9.63     45.97 o
   3  -9   6       10.50       13.02     49.71 o
   4  -9   6       45.28       16.33     52.70 o
  -9  -8   6      193.92      202.31     51.46 o
  -8  -8   6       92.38      107.97     46.51 o
  -7  -8   6      363.49      376.26     51.30 o
  -6  -8   6        8.85       66.44     41.20 o
  -5  -8   6     1272.59     1259.23     68.17 o
  -4  -8   6      438.99      479.89     52.87 o
  -3  -8   6       14.84       14.65     34.85 o
  -2  -8   6       32.70       15.23     37.60 o
  -1  -8   6      260.90      268.91     42.89 o
   0  -8   6     1152.83     1105.50     63.52 o
   1  -8   6       55.53       80.56     42.39 o
   2  -8   6       23.54       28.66     39.53 o
   3  -8   6      202.21      124.27     48.42 o
   4  -8   6      307.78      329.85     54.65 o
   5  -8   6        1.57       -7.28     51.46 o
 -10  -7   6      149.84      174.57     49.55 o
  -9  -7   6       24.10       21.28     43.74 o
  -8  -7   6       84.93      100.86     43.84 o
  -7  -7   6      216.02      207.65     24.74 o
  -6  -7   6     1379.90     1320.02     58.58 o
  -5  -7   6        1.26       11.53     23.45 o
  -4  -7   6      797.20      782.96    102.15 o
  -3  -7   6      446.61      458.96     30.88 o
  -2  -7   6      465.15      438.65     30.62 o
  -1  -7   6       86.52      103.07     26.11 o
   0  -7   6     1010.46     1021.23     58.01 o
   1  -7   6       91.37       69.52     39.44 o
   2  -7   6      762.20      661.88     53.81 o
   3  -7   6      419.68      398.33     50.84 o
   4  -7   6       14.02        6.91     45.08 o
   5  -7   6       32.93       16.89     49.06 o
   6  -7   6       15.07      -40.00     52.80 o
 -10  -6   6        4.06        7.64     50.39 o
  -9  -6   6       97.27       88.64     43.83 o
  -8  -6   6     1100.79     1214.94     68.07 o
  -7  -6   6     1183.66     1107.80     71.85 o
  -6  -6   6     1788.66     1682.65     55.77 o
  -5  -6   6      404.40      404.55     21.93 o
  -4  -6   6     1961.22     1941.63     36.19 o
  -3  -6   6     2118.56     2111.40     36.72 o
  -2  -6   6     1404.00     1423.78     31.75 o
  -1  -6   6      192.66      163.40     19.81 o
   0  -6   6      254.33      268.71     21.83 o
   1  -6   6     2334.00     2192.02     47.92 o
   2  -6   6     1657.92     1655.09     67.66 o
   3  -6   6      201.78      164.87     42.82 o
   4  -6   6       92.51       91.05     41.37 o
   5  -6   6      190.64      169.16     45.93 o
   6  -6   6      167.02      136.15     46.40 o
   7  -6   6        1.70       18.69     50.35 o
 -11  -5   6       19.17       50.41     54.41 o
 -10  -5   6        0.06      -11.87     47.41 o
  -9  -5   6      784.44      769.89     62.31 o
  -8  -5   6       98.15      132.00     45.60 o
  -7  -5   6      233.20      223.04     22.11 o
  -6  -5   6      757.04      714.09     28.03 o
  -5  -5   6     1828.52     1827.53     34.13 o
  -4  -5   6     2671.68     2662.97     37.19 o
  -3  -5   6     1475.81     1508.90     38.06 o
  -2  -5   6     2647.50     2682.83     36.98 o
  -1  -5   6     5570.42     5856.87     53.03 o
   0  -5   6     3173.14     3254.28     93.03 o
   1  -5   6      993.11      933.84     23.41 o
   2  -5   6      557.49      552.31     25.30 o
   3  -5   6      601.55      542.37     25.94 o
   4  -5   6       19.99        7.50     37.77 o
   5  -5   6      924.25      937.48     62.68 o
   6  -5   6        7.05        8.38     45.20 o
   7  -5   6      185.28      204.61     49.68 o
   8  -5   6        9.07       13.27     54.70 o
 -11  -4   6        9.39       18.05     52.68 o
 -10  -4   6      363.31      418.22     56.72 o
  -9  -4   6       17.36       21.83     43.11 o
  -8  -4   6      223.68      244.08     44.00 o
  -7  -4   6       71.57       84.09     11.93 o
  -6  -4   6     1681.28     1725.55     47.77 o
  -5  -4   6      946.78      983.46     28.33 o
  -4  -4   6        0.30        4.38     12.68 o
  -3  -4   6     2406.68     2430.82     31.26 o
  -2  -4   6     3375.11     3361.24     31.10 o
  -1  -4   6      314.43      262.50     14.29 o
   0  -4   6     2394.09     2570.84     32.32 o
   1  -4   6     1862.82     1805.71     29.72 o
   2  -4   6     1681.85     1668.40     63.90 o
   3  -4   6      794.93      835.28     27.59 o
   4  -4   6      113.59      102.56     21.15 o
   5  -4   6      391.23      365.42     30.76 o
   6  -4   6     1138.76     1044.56     99.69 o
   7  -4   6       38.49       21.89     41.76 o
   8  -4   6      128.11      147.22     50.36 o
   9  -4   6        2.49      -11.19     45.63 o
 -11  -3   6      387.24      397.51     59.95 o
 -10  -3   6       10.64       29.72     43.36 o
  -9  -3   6       73.43       65.52     46.45 o
  -8  -3   6       63.05       48.85     38.36 o
  -7  -3   6     1869.20     1799.77     68.53 o
  -6  -3   6      241.29      229.00     26.23 o
  -5  -3   6      272.39      274.61     13.30 o
  -4  -3   6      353.59      373.59     14.83 o
  -3  -3   6     6580.16     6153.80     36.93 o
  -2  -3   6     3720.64     3680.90     28.72 o
  -1  -3   6      132.57      147.64     14.54 o
   0  -3   6      307.76      296.63     12.54 o
   1  -3   6     1280.86     1125.22     21.57 o
   2  -3   6     1780.28     1740.05     49.07 o
   3  -3   6      402.17      430.61     30.62 o
   4  -3   6        5.80       12.79     17.63 o
   5  -3   6     1418.50     1474.72     39.32 o
   6  -3   6      263.96      247.49     27.36 o
   7  -3   6       93.38       91.01     23.77 o
   8  -3   6       23.37       -8.37     47.86 o
   9  -3   6      168.88      159.75     49.19 o
 -11  -2   6        0.19        7.12     52.59 o
 -10  -2   6      212.84      235.81     51.40 o
  -9  -2   6       37.25       72.73     47.03 o
  -8  -2   6     1265.47     1306.24     66.63 o
  -7  -2   6        1.56       -7.47     37.11 o
  -6  -2   6      480.58      467.40     16.09 o
  -5  -2   6      247.26      262.04     22.18 o
  -4  -2   6    18545.69    19181.71     93.16 o
  -3  -2   6      117.21      133.50     10.52 o
  -2  -2   6      444.62      429.43     14.57 o
  -1  -2   6      249.58      267.97     12.97 o
   0  -2   6    21185.13    20844.19    213.52 o
   1  -2   6     1827.83     1815.64     22.49 o
   2  -2   6       77.44       94.24     12.88 o
   3  -2   6      374.37      378.45     15.36 o
   4  -2   6     7701.62     7740.50     84.95 o
   5  -2   6      509.66      501.06     18.99 o
   6  -2   6        5.59        5.91     21.39 o
   7  -2   6        4.30        2.18     19.56 o
   8  -2   6     1704.49     1652.81     79.61 o
   9  -2   6       22.36       18.80     44.20 o
  10  -2   6       89.64       78.88     54.85 o
 -10  -1   6       12.20       14.00     47.65 o
  -9  -1   6      468.24      528.59     56.88 o
  -8  -1   6       27.12       23.27     38.56 o
  -7  -1   6     1289.66     1401.61     62.56 o
  -6  -1   6      157.65      141.89      8.07 o
  -5  -1   6     8152.80     8048.74    142.30 o
  -4  -1   6      490.36      501.10     16.35 o
  -3  -1   6      490.29      517.46     14.67 o
  -2  -1   6      263.99      280.30     10.44 o
  -1  -1   6    34154.68    34130.96    277.79 o
   0  -1   6      118.65      111.97      5.97 o
   1  -1   6     1077.78     1082.56     18.94 o
   2  -1   6       14.81       26.97     10.45 o
   3  -1   6     9771.35     9476.05     87.54 o
   4  -1   6      474.11      470.24     16.08 o
   5  -1   6      575.93      654.68     18.19 o
   6  -1   6       99.91       97.16     14.55 o
   7  -1   6     1259.37     1269.53     33.86 o
   8  -1   6        2.49        5.20     19.35 o
   9  -1   6       49.44       53.96     48.43 o
  10  -1   6       10.16       12.86     50.59 o
 -10   0   6      262.84      238.52     53.24 o
  -9   0   6       10.44       14.55     46.31 o
  -8   0   6      991.04     1031.95     64.07 o
  -7   0   6      295.34      299.79     45.89 o
  -6   0   6     3096.19     2925.08     30.57 o
  -5   0   6      459.12      487.70     18.54 o
  -4   0   6     1414.28     1429.74     22.68 o
  -3   0   6     1208.74     1169.45     19.35 o
  -2   0   6    13552.74    13562.76     79.14 o
  -1   0   6     1510.06     1470.38     19.57 o
   0   0   6       37.88       23.64     14.90 o
   1   0   6     8698.17     8618.48     63.51 o
   2   0   6    44022.98    41831.05    426.82 o
   3   0   6        0.08        6.59     10.44 o
   4   0   6      599.70      618.08     15.43 o
   5   0   6       20.15       20.78     11.25 o
   6   0   6     3238.08     3201.96     30.49 o
   7   0   6       91.02       89.77     13.90 o
   8   0   6       23.40        4.97     39.67 o
   9   0   6        6.00       20.25     49.21 o
  10   0   6      204.23      205.95     55.32 o
 -10   1   6        0.10        5.61     52.59 o
  -9   1   6      290.30      345.19     55.98 o
  -8   1   6      163.06      158.63     46.40 o
  -7   1   6     1484.31     1432.89     50.45 o
  -6   1   6      140.99      142.23     26.93 o
  -5   1   6     2389.60     2413.31     60.44 o
  -4   1   6       90.18       95.16     20.15 o
  -3   1   6     9462.84     9760.42     69.58 o
  -2   1   6     1900.28     1848.42     57.03 o
  -1   1   6       15.36       24.92      9.93 o
   0   1   6      893.42      888.94     15.34 o
   2   1   6     6862.87     6888.24     68.99 o
   3   1   6        3.39       12.99     11.91 o
   4   1   6      206.41      205.76     14.27 o
   5   1   6     8743.35     8777.04    116.67 o
   6   1   6        5.61        6.59     13.72 o
   7   1   6      689.82      703.68     23.28 o
   8   1   6        9.97       12.04     11.77 o
   9   1   6     1030.81     1099.68     71.69 o
  10   1   6       29.26       53.98     53.17 o
  11   1   6       30.81       31.27     57.04 o
  -9   2   6       20.28       56.73     48.98 o
  -8   2   6      602.17      577.74     59.68 o
  -7   2   6       59.32       62.11     19.79 o
  -6   2   6       17.90       44.67     40.17 o
  -5   2   6      113.43      148.62     27.74 o
  -4   2   6      547.18      564.00     28.56 o
  -3   2   6     1070.59     1052.55     47.14 o
  -2   2   6     2918.05     2870.18     39.21 o
  -1   2   6     1953.57     1899.95     30.14 o
   0   2   6     8675.13     8703.79     52.44 o
   1   2   6    12342.88    12037.46     80.13 o
   2   2   6       23.65       32.54     14.97 o
   3   2   6     1058.29     1011.82     26.53 o
   4   2   6    15296.10    15230.01     93.30 o
   5   2   6      495.36      532.72     18.62 o
   6   2   6      183.96      182.68     15.45 o
   7   2   6      106.52      107.71     16.66 o
   8   2   6     1518.25     1495.26     25.12 o
   9   2   6        2.94        9.36     47.60 o
  10   2   6      296.44      325.28     59.34 o
  11   2   6        1.62       14.93     50.72 o
  -9   3   6       79.86       75.94     52.53 o
  -8   3   6        0.01        6.05     43.92 o
  -7   3   6      363.73      305.14     52.33 o
  -6   3   6      398.09      342.41     27.01 o
  -5   3   6     1417.39     1275.12     61.00 o
  -4   3   6        4.77        3.25     23.41 o
  -3   3   6      648.87      624.84     29.91 o
  -2   3   6     3731.68     3952.38     51.51 o
  -1   3   6     3368.24     3278.03     65.20 o
   0   3   6     2023.01     1969.00     33.18 o
   1   3   6       28.07       35.93     15.96 o
   2   3   6     2050.11     2025.34     37.00 o
   3   3   6     1669.62     1614.87     42.14 o
   4   3   6     1070.55     1017.57     30.12 o
   5   3   6       49.93       40.99     19.03 o
   6   3   6      428.75      416.84     18.83 o
   7   3   6     2187.53     2217.77     36.66 o
   8   3   6      205.32      215.24     15.71 o
   9   3   6       79.48       79.62     42.12 o
  10   3   6        0.90        9.91     50.38 o
  11   3   6       35.95       28.19     51.52 o
  -8   4   6      132.85      145.80     56.61 o
  -7   4   6        0.07       30.74     48.69 o
  -6   4   6     1494.29     1291.23    111.96 o
  -5   4   6        1.71        2.45     40.40 o
  -4   4   6     1258.97     1339.13     66.79 o
  -3   4   6     1055.81     1064.08     38.38 o
  -2   4   6     2047.12     2008.95    100.53 o
  -1   4   6      367.08      335.92     24.92 o
   0   4   6     3248.30     3136.37     46.17 o
   1   4   6     1713.00     1716.76     35.23 o
   2   4   6     2371.31     2307.79     38.89 o
   3   4   6     4513.01     4495.76     59.38 o
   4   4   6      236.39      222.22     23.16 o
   5   4   6     1162.52     1163.63     46.70 o
   6   4   6     2199.71     2180.61     48.23 o
   7   4   6      540.99      520.98     65.90 o
   8   4   6       41.12       30.44     16.30 o
   9   4   6       54.02       41.35      9.85 o
  10   4   6      460.68      457.00     62.10 o
  11   4   6        1.76        0.73     50.05 o
  -7   5   6      114.68      133.67     54.94 o
  -6   5   6        0.00       13.54     45.97 o
  -5   5   6      247.23      252.18     48.95 o
  -4   5   6       44.80       38.40     42.91 o
  -3   5   6      373.42      294.37     44.70 o
  -2   5   6      239.85      229.36     28.81 o
  -1   5   6     2289.15     2256.54    119.53 o
   0   5   6     1230.19     1315.08     38.70 o
   1   5   6      592.21      604.22     54.39 o
   2   5   6      183.88      167.35     22.23 o
   3   5   6     4366.69     4641.44     50.55 o
   4   5   6      449.44      463.86     27.75 o
   5   5   6      161.48      166.03     24.78 o
   6   5   6      508.75      524.51     50.63 o
   7   5   6     1441.74     1512.42     70.26 o
   8   5   6      392.48      413.82     30.08 o
   9   5   6      336.30      333.02     20.44 o
  10   5   6       60.97       70.96     45.84 o
  11   5   6        0.51       27.78     52.41 o
  -7   6   6        0.70       -9.06     53.92 o
  -6   6   6      135.03      147.00     54.77 o
  -5   6   6        7.61      -14.85     45.84 o
  -4   6   6      130.37      191.91     49.98 o
  -3   6   6      186.40      180.88     45.14 o
  -2   6   6      864.34      827.58     57.54 o
  -1   6   6      388.02      407.97     46.82 o
   0   6   6       39.26       50.19     24.24 o
   1   6   6      318.29      316.83     28.76 o
   2   6   6     1913.03     1874.95     44.22 o
   3   6   6      357.81      328.91     27.65 o
   4   6   6       46.76       53.64     23.35 o
   5   6   6      212.00      251.97     44.84 o
   6   6   6      849.46      866.68     60.02 o
   7   6   6      603.06      661.50     55.50 o
   8   6   6      181.52      222.92     51.70 o
   9   6   6       52.41       64.37     19.84 o
  10   6   6        2.78       15.43     43.74 o
  11   6   6       24.37       35.26     49.00 o
  -6   7   6        7.38       21.98     54.23 o
  -5   7   6       77.27       62.59     46.10 o
  -4   7   6       10.02       -1.06     49.98 o
  -3   7   6      642.06      722.13     63.32 o
  -2   7   6       46.80       34.81     41.81 o
  -1   7   6      375.47      318.60     45.67 o
   0   7   6       24.95       66.22     43.90 o
   1   7   6      551.31      576.04     54.07 o
   2   7   6      147.49      123.01     44.47 o
   3   7   6      280.37      268.26     42.72 o
   4   7   6      308.36      325.55     33.19 o
   5   7   6     2204.76     2178.03     78.25 o
   6   7   6      143.74      167.48     42.06 o
   7   7   6       31.38       22.84     41.80 o
   8   7   6      313.11      305.56     52.37 o
   9   7   6      294.46      265.25     51.92 o
  10   7   6       75.75       78.24     53.73 o
  -4   8   6      196.13      205.27     51.51 o
  -3   8   6       30.10       59.48     45.75 o
  -2   8   6       27.62        5.72     48.78 o
  -1   8   6       90.62       88.48     45.14 o
   0   8   6     1006.08     1033.66     67.18 o
   1   8   6       50.75       42.60     42.66 o
   2   8   6        1.56       12.95     43.46 o
   3   8   6       20.70       35.95     39.24 o
   4   8   6      490.23      494.48     44.28 o
   5   8   6       19.53       18.96     44.03 o
   6   8   6        0.01       24.82     46.09 o
   7   8   6       56.35       66.18     47.67 o
   8   8   6      640.76      674.22     60.42 o
   9   8   6        0.22        9.61     44.75 o
  10   8   6        6.01       18.81     53.17 o
  -3   9   6       56.69       41.73     49.50 o
  -2   9   6        0.82       -5.47     46.35 o
  -1   9   6      135.44       93.19     47.78 o
   0   9   6       67.55       77.23     43.65 o
   1   9   6       39.70       85.29     49.74 o
   2   9   6      103.01      126.95     48.87 o
   3   9   6      239.81      219.19     48.77 o
   4   9   6       59.08       43.36     33.18 o
   5   9   6       38.46       59.46     47.50 o
   6   9   6       31.80       45.79     45.91 o
   7   9   6       70.43      110.43     49.19 o
   8   9   6       91.48      122.23     48.72 o
   9   9   6       16.72       36.97     50.20 o
  -1  10   6       10.96       15.38     47.65 o
   0  10   6       12.08       37.15     52.13 o
   1  10   6       66.62       72.34     48.95 o
   2  10   6      225.93      283.04     56.66 o
   3  10   6        0.10      -21.13     45.80 o
   4  10   6        2.15        2.85     33.35 o
   5  10   6       24.19       82.91     52.31 o
   6  10   6      225.47      216.81     57.13 o
   7  10   6       23.17       13.42     50.54 o
   8  10   6        4.84       -0.36     54.65 o
   1  11   6       63.56       53.30     49.98 o
   2  11   6        0.35       -1.01     46.52 o
   3  11   6       11.86       15.28     45.97 o
   4  11   6       61.43       92.19     38.37 o
   5  11   6      115.54      137.71     50.59 o
   6  11   6        2.10       -2.07     54.89 o
  -6 -11   7       33.01       45.00     46.60 o
  -5 -11   7       71.16       53.49     47.02 o
  -4 -11   7      145.08      140.25     49.51 o
  -3 -11   7        1.20        1.32     47.52 o
  -2 -11   7        3.48       16.14     46.64 o
  -1 -11   7       31.53        9.19     46.35 o
   0 -11   7       96.35       77.56     50.60 o
  -8 -10   7       30.79       39.39     50.55 o
  -7 -10   7       10.82       15.22     49.51 o
  -6 -10   7      202.23      257.60     51.73 o
  -5 -10   7      418.92      459.42     59.59 o
  -4 -10   7        0.10       -6.62     41.78 o
  -3 -10   7       81.80       72.54     42.64 o
  -2 -10   7       94.41      108.57     47.84 o
  -1 -10   7      185.32      205.33     50.84 o
   0 -10   7        0.02       14.46     42.77 o
   1 -10   7        5.54       17.15     44.59 o
   2 -10   7       43.25       59.33     50.44 o
  -9  -9   7       48.63       58.47     50.86 o
  -8  -9   7       40.76       32.84     48.30 o
  -7  -9   7      245.02      269.84     51.81 o
  -6  -9   7       48.14       75.69     41.93 o
  -5  -9   7       75.69       90.11     42.59 o
  -4  -9   7        4.02       30.41     42.62 o
  -3  -9   7      688.03      595.15     54.09 o
  -2  -9   7      161.17      201.45     43.26 o
  -1  -9   7       18.86       28.86     38.08 o
   0  -9   7        1.01        0.60     43.12 o
   1  -9   7       99.80      127.14     44.08 o
   2  -9   7      106.55      133.80     47.01 o
   3  -9   7        0.04        1.76     46.90 o
   4  -9   7        0.09        6.39     46.91 o
  -9  -8   7      115.02      145.89     49.01 o
  -8  -8   7      150.59      133.01     49.24 o
  -7  -8   7      257.73      255.94     47.63 o
  -6  -8   7     1225.79     1131.65     65.89 o
  -5  -8   7       11.82       13.91     39.62 o
  -4  -8   7     1055.22     1027.56     60.62 o
  -3  -8   7      703.67      633.50     50.78 o
  -2  -8   7        7.05        3.25     36.28 o
  -1  -8   7      150.17      148.21     39.68 o
   0  -8   7      235.73      218.33     45.91 o
   1  -8   7      255.29      253.46     44.15 o
   2  -8   7       68.30       55.89     44.22 o
   3  -8   7        2.46       11.14     40.98 o
   4  -8   7       53.85       68.85     50.71 o
   5  -8   7       95.90       95.24     51.19 o
 -10  -7   7      197.48      201.74     53.91 o
  -9  -7   7       54.29       84.75     44.14 o
  -8  -7   7       10.72        7.61     44.37 o
  -7  -7   7      319.96      259.45     45.97 o
  -6  -7   7     1399.19     1282.24     40.92 o
  -5  -7   7     1635.58     1538.18     43.79 o
  -4  -7   7      236.86      248.58     43.53 o
  -3  -7   7      443.97      498.14     41.67 o
  -2  -7   7      350.28      314.89     27.72 o
  -1  -7   7      779.26      719.14     33.63 o
   0  -7   7      709.01      730.56     53.40 o
   1  -7   7        2.48        8.75     36.74 o
   2  -7   7       98.82       75.15     42.53 o
   3  -7   7      204.85      187.58     47.27 o
   4  -7   7      368.05      364.50     52.89 o
   5  -7   7        0.84      -17.26     44.50 o
   6  -7   7       37.88       50.83     50.15 o
 -10  -6   7       87.08       98.80     50.15 o
  -9  -6   7        3.22       -4.27     43.29 o
  -8  -6   7       19.02       50.46     43.18 o
  -7  -6   7     1252.41     1234.82    104.98 o
  -6  -6   7      564.53      567.44     77.14 o
  -5  -6   7       38.41       50.25     17.68 o
  -4  -6   7      692.72      685.96     25.68 o
  -3  -6   7     1495.57     1414.11     31.68 o
  -2  -6   7     1114.08     1071.96     25.59 o
  -1  -6   7      110.17      128.99     17.50 o
   0  -6   7      790.39      785.82     24.34 o
   1  -6   7      401.81      454.03     39.25 o
   2  -6   7      127.10      161.98     43.55 o
   3  -6   7     1070.29     1092.58     59.83 o
   4  -6   7       24.44       44.33     44.39 o
   5  -6   7      191.61      200.12     51.24 o
   6  -6   7      155.71      147.45     50.61 o
   7  -6   7      164.52      162.58     50.63 o
 -11  -5   7       37.20       40.00     52.08 o
 -10  -5   7        4.28        1.87     47.77 o
  -9  -5   7        5.48        2.09     42.46 o
  -8  -5   7     1897.88     2002.39     78.36 o
  -7  -5   7       83.71       84.49     17.45 o
  -6  -5   7       87.13       61.49     19.09 o
  -5  -5   7      123.77      128.04     16.62 o
  -4  -5   7     5381.38     5383.29     43.69 o
  -3  -5   7     2208.37     2189.30     37.33 o
  -2  -5   7      144.45      149.90     17.77 o
  -1  -5   7     3332.05     3470.42     68.17 o
   0  -5   7     1686.64     1790.92     34.00 o
   1  -5   7     1263.51     1251.45     30.26 o
   2  -5   7     2343.88     2429.16     34.93 o
   3  -5   7      133.57      133.09     19.30 o
   4  -5   7        6.25       14.94     39.95 o
   5  -5   7      140.86      152.01     48.30 o
   6  -5   7      767.07      799.71     65.49 o
   7  -5   7        8.18        7.38     48.29 o
   8  -5   7       71.63       45.08     49.20 o
 -11  -4   7       84.72       90.43     52.64 o
 -10  -4   7        0.34       20.09     45.44 o
  -9  -4   7     1032.17     1076.25     66.81 o
  -8  -4   7        0.82       -5.31     39.68 o
  -7  -4   7        1.48       -8.57     35.96 o
  -6  -4   7      119.28      124.65     15.10 o
  -5  -4   7     6861.69     6967.18     45.10 o
  -4  -4   7      664.67      655.73     20.02 o
  -3  -4   7      212.41      222.70     16.23 o
  -2  -4   7      708.35      715.12     17.65 o
  -1  -4   7     5978.85     6020.65     40.78 o
   0  -4   7     2063.46     2125.35     30.20 o
   1  -4   7       15.95       10.91     13.82 o
   2  -4   7      936.07      979.32     26.69 o
   3  -4   7     1869.22     1872.55     42.42 o
   4  -4   7     2074.00     2070.18     38.88 o
   5  -4   7      536.39      497.44     32.17 o
   6  -4   7      189.93      187.79     27.47 o
   7  -4   7      217.44      201.60     46.24 o
   8  -4   7        0.12       -7.13     42.31 o
   9  -4   7      114.54       93.14     50.12 o
 -11  -3   7        0.67       25.80     48.67 o
 -10  -3   7      413.90      488.67     58.43 o
  -9  -3   7       15.81        4.23     45.39 o
  -8  -3   7       85.96       78.34     39.94 o
  -7  -3   7       13.43       25.24     36.63 o
  -6  -3   7     5797.48     5869.10     45.14 o
  -5  -3   7       31.16       38.78     12.19 o
  -4  -3   7      291.85      342.70     14.86 o
  -3  -3   7        0.12        5.89     10.60 o
  -2  -3   7    15996.84    16036.33    120.71 o
  -1  -3   7     2332.07     2266.34     26.81 o
   0  -3   7     3079.55     3431.65     28.17 o
   1  -3   7       44.53       54.81     12.70 o
   2  -3   7     3403.58     3164.16     41.86 o
   3  -3   7     2035.87     2012.84     39.76 o
   4  -3   7     1196.48     1113.56     28.28 o
   5  -3   7      227.34      233.31     21.29 o
   6  -3   7      398.09      376.55     28.88 o
   7  -3   7      178.99      169.64     34.79 o
   8  -3   7      396.21      364.18     56.77 o
   9  -3   7        4.66       12.33     47.85 o
 -11  -2   7      213.97      256.81     59.05 o
 -10  -2   7        0.22        6.80     45.43 o
  -9  -2   7      208.74      258.30     49.57 o
  -8  -2   7       83.36       79.78     41.79 o
  -7  -2   7     1162.85     1213.21     59.29 o
  -6  -2   7      101.60       94.66     11.60 o
  -5  -2   7      884.10      941.69     23.19 o
  -4  -2   7       13.48       30.54      9.97 o
  -3  -2   7    10377.37    10296.90     49.03 o
  -2  -2   7       12.67        9.15      9.32 o
  -1  -2   7     3708.28     3852.43     29.89 o
   0  -2   7       85.83      101.51      9.47 o
   1  -2   7    19855.32    19630.23    157.74 o
   2  -2   7     1245.76     1295.28     19.98 o
   3  -2   7       75.92       76.44     12.94 o
   4  -2   7      282.87      269.38     18.24 o
   5  -2   7     2892.92     2933.17     40.40 o
   6  -2   7      382.14      361.44     27.03 o
   7  -2   7      534.39      499.70     33.39 o
   8  -2   7        3.09       44.80     46.54 o
   9  -2   7      328.15      281.06     51.02 o
  10  -2   7        4.00        2.92     53.58 o
 -10  -1   7      146.56      141.96     49.57 o
  -9  -1   7       22.62       34.83     43.37 o
  -8  -1   7      785.79      793.42     56.94 o
  -7  -1   7       13.61       26.52     36.56 o
  -6  -1   7      486.89      506.67     15.15 o
  -5  -1   7       29.06       38.31     13.87 o
  -4  -1   7     7560.30     7699.97     83.53 o
  -3  -1   7      159.41      148.18     11.96 o
  -2  -1   7     1484.88     1519.05     16.66 o
  -1  -1   7      599.86      670.53     13.73 o
   0  -1   7    17045.76    17917.19    354.97 o
   1  -1   7      847.77      876.89     20.30 o
   2  -1   7        7.90        6.02      9.85 o
   3  -1   7       30.53       26.18     13.11 o
   4  -1   7    14318.90    14788.53     62.07 o
   5  -1   7      230.16      230.07     15.12 o
   6  -1   7      264.54      280.45     16.46 o
   7  -1   7       17.91       20.24     16.56 o
   8  -1   7     1095.03     1000.00     37.38 o
   9  -1   7       92.75      111.33     49.92 o
  10  -1   7       49.25       63.86     51.18 o
 -10   0   7       14.38        1.21     48.57 o
  -9   0   7      183.79      240.16     52.88 o
  -8   0   7        4.00       11.86     42.25 o
  -7   0   7      330.55      315.41      9.40 o
  -6   0   7      290.28      274.27     15.73 o
  -5   0   7     2880.43     3064.75     41.16 o
  -4   0   7      487.23      476.85     17.23 o
  -3   0   7     2341.18     2365.20     26.21 o
  -2   0   7      164.10      144.58     11.25 o
  -1   0   7      301.92      275.95      7.72 o
   0   0   7      553.13      496.94     20.42 o
   1   0   7      680.08      711.22     10.98 o
   2   0   7     1022.46     1026.17     15.91 o
   3   0   7    15597.55    15518.28     78.94 o
   4   0   7      296.76      301.61     13.78 o
   5   0   7      595.36      616.82     16.90 o
   6   0   7       68.22       78.36     12.97 o
   7   0   7     2076.93     2090.07     30.19 o
   8   0   7        0.72       10.72     17.53 o
   9   0   7      245.77      304.98     58.74 o
  10   0   7        0.50       -0.90     45.36 o
 -10   1   7      120.46      108.06     54.21 o
  -9   1   7        1.16       39.48     47.76 o
  -8   1   7      782.74      734.13     60.29 o
  -7   1   7       68.63       78.07     12.13 o
  -6   1   7      234.38      281.21     18.25 o
  -5   1   7      137.49      168.75     24.86 o
  -4   1   7     1133.99     1168.33     44.68 o
  -3   1   7      545.70      525.43     22.84 o
  -2   1   7     5924.09     5882.26     46.58 o
  -1   1   7      110.80      104.32      9.95 o
   0   1   7     4420.98     4408.07     50.78 o
   1   1   7     6359.93     6171.15     76.17 o
   2   1   7    39627.74    39130.66    334.85 o
   3   1   7     1372.43     1308.18     21.59 o
   4   1   7      416.15      426.10     16.89 o
   5   1   7      389.60      407.33     18.16 o
   6   1   7     2631.83     2537.80     38.61 o
   7   1   7       25.68       30.04     17.75 o
   8   1   7        0.22       -3.66     15.27 o
   9   1   7        1.35       -9.02     48.14 o
  10   1   7     1044.04     1016.04     75.40 o
  11   1   7        0.76       35.89     56.44 o
  -9   2   7      189.79      185.72     53.99 o
  -8   2   7       52.43       89.57     48.64 o
  -7   2   7      564.16      508.07     52.81 o
  -6   2   7       27.46       21.04     36.88 o
  -5   2   7     1732.55     1708.74     48.34 o
  -4   2   7      132.76      138.61     23.30 o
  -3   2   7     2899.33     2640.49     71.65 o
  -2   2   7     1236.04     1160.08     28.06 o
  -1   2   7     5734.96     5587.12     50.35 o
   0   2   7     2261.55     2338.47     38.23 o
   1   2   7    21962.19    22202.20    313.97 o
   2   2   7     2160.51     2006.14     38.16 o
   3   2   7      457.04      483.21     20.30 o
   4   2   7      470.53      449.31     17.75 o
   5   2   7     7685.61     7717.84     53.55 o
   6   2   7      127.27      125.19     16.22 o
   7   2   7       28.18       17.97     17.29 o
   8   2   7       95.24       91.89     15.65 o
   9   2   7     1004.13      957.06    108.92 o
  10   2   7        0.22       37.74     53.37 o
  11   2   7       15.36        8.68     46.83 o
  -9   3   7        0.08       -3.11     51.08 o
  -8   3   7       37.68       54.02     46.51 o
  -7   3   7       16.79       33.01     44.45 o
  -6   3   7      574.98      590.23     51.47 o
  -5   3   7      213.97      186.20     41.78 o
  -4   3   7     1758.77     1732.31     44.21 o
  -3   3   7      326.27      309.11     27.47 o
  -2   3   7      784.61      792.11     28.95 o
  -1   3   7     1867.94     1805.47     34.45 o
   0   3   7      960.27      850.16     52.88 o
   1   3   7     3905.57     3899.85     72.12 o
   2   3   7     3265.68     3322.77     45.83 o
   3   3   7      262.92      260.05     19.38 o
   4   3   7     2423.13     2395.58     51.27 o
   5   3   7      422.34      407.76     26.20 o
   6   3   7      513.13      507.02     21.16 o
   7   3   7      687.97      682.67     26.56 o
   8   3   7     1502.03     1499.85     43.63 o
   9   3   7       31.87       30.93     12.22 o
  10   3   7      194.38      167.77     55.94 o
  11   3   7        1.02       -1.40     54.13 o
  -8   4   7        1.13       19.52     51.45 o
  -7   4   7      586.96      608.54     63.40 o
  -6   4   7      184.25      182.72     27.82 o
  -5   4   7      335.63      356.51     50.01 o
  -4   4   7        3.35        3.20     41.47 o
  -3   4   7      584.87      571.06     31.96 o
  -2   4   7      803.76      806.82     32.33 o
  -1   4   7     1341.18     1178.37     33.82 o
   0   4   7      541.88      545.34     25.28 o
   1   4   7     1643.08     1732.44     35.24 o
   2   4   7      491.33      489.14     24.16 o
   3   4   7    11307.37    11818.11     82.54 o
   4   4   7     1871.09     1953.48     39.83 o
   5   4   7      270.04      253.52     27.15 o
   6   4   7      850.60      862.84     35.02 o
   7   4   7     2942.36     2858.46     55.27 o
   8   4   7      155.36      130.44     19.70 o
   9   4   7       93.48       91.46     14.39 o
  10   4   7       10.93       22.61     51.95 o
  11   4   7       91.45      101.07     50.44 o
  -7   5   7        8.15       15.27     45.94 o
  -6   5   7      281.72      197.01     49.29 o
  -5   5   7       38.78       17.72     45.63 o
  -4   5   7      353.59      348.03     48.26 o
  -3   5   7      258.55      231.68     43.67 o
  -2   5   7      957.81      915.12     36.74 o
  -1   5   7      103.26      105.24     22.99 o
   0   5   7      785.08      785.33     32.70 o
   1   5   7      239.19      226.44     23.39 o
   2   5   7     1823.95     1795.99     39.22 o
   3   5   7       11.37       26.61     17.71 o
   4   5   7     2598.90     2546.82     48.04 o
   5   5   7     1575.70     1576.80     70.50 o
   6   5   7      906.83      933.45     56.16 o
   7   5   7      240.80      257.62     45.91 o
   8   5   7      351.20      366.47     26.50 o
   9   5   7      172.23      179.47     20.05 o
  10   5   7      267.60      270.94     54.20 o
  11   5   7       52.61       79.33     50.71 o
  -6   6   7        0.58       -8.82     47.47 o
  -5   6   7      230.67      228.50     48.98 o
  -4   6   7      229.06      193.76     51.72 o
  -3   6   7       75.30      102.73     42.01 o
  -2   6   7        4.30       -7.78     44.98 o
  -1   6   7     1291.96     1319.37     63.61 o
   0   6   7      770.28      834.47     35.81 o
   1   6   7      120.70      112.51     23.94 o
   2   6   7       22.18       34.64     23.07 o
   3   6   7     1069.50     1052.86     37.16 o
   4   6   7      308.38      318.40     28.01 o
   5   6   7      598.16      653.97     49.94 o
   6   6   7      115.69       99.38     39.71 o
   7   6   7      553.76      611.32     55.10 o
   8   6   7      200.26      256.39     50.02 o
   9   6   7       73.17       86.01     48.33 o
  10   6   7       50.36       33.53     47.42 o
  11   6   7      215.45      245.55     59.68 o
  -5   7   7        6.33      -11.36     48.78 o
  -4   7   7      153.13      127.55     47.69 o
  -3   7   7        9.75       17.21     48.00 o
  -2   7   7       93.58      123.03     48.19 o
  -1   7   7       81.67       67.91     44.69 o
   0   7   7      346.03      333.44     47.51 o
   1   7   7        7.50        9.34     36.04 o
   2   7   7      837.32      826.93     54.31 o
   3   7   7      429.29      447.55     48.73 o
   4   7   7       34.06       53.49     30.45 o
   5   7   7      192.96      226.40     47.98 o
   6   7   7      158.85      178.22     47.73 o
   7   7   7      353.87      322.22     53.25 o
   8   7   7       92.83       69.03     43.23 o
   9   7   7       60.20       44.89     44.33 o
  10   7   7       70.49      110.85     53.44 o
  -4   8   7        0.40       11.75     52.28 o
  -3   8   7      249.31      311.65     56.92 o
  -2   8   7        0.04       -6.23     42.08 o
  -1   8   7      113.25       81.47     47.44 o
   0   8   7       54.05       83.30     43.34 o
   1   8   7      429.21      409.46     51.63 o
   2   8   7      456.68      446.11     49.45 o
   3   8   7        1.39        6.99     41.41 o
   4   8   7       17.81       18.97     30.41 o
   5   8   7      536.58      567.84     54.50 o
   6   8   7       49.75       38.72     40.49 o
   7   8   7        7.43       33.21     43.25 o
   8   8   7       13.84       40.84     48.74 o
   9   8   7      196.68      253.28     56.89 o
  10   8   7       40.99       44.64     48.65 o
  -3   9   7        1.71        8.13     50.82 o
  -2   9   7       22.78       54.81     52.63 o
  -1   9   7        6.84       18.11     49.12 o
   0   9   7      376.65      325.08     55.98 o
   1   9   7       95.65      111.92     49.05 o
   2   9   7       26.02       29.02     46.54 o
   3   9   7      105.41       74.14     42.28 o
   4   9   7      582.20      616.41     76.78 o
   5   9   7        5.32        6.30     41.56 o
   6   9   7       29.54       35.30     47.98 o
   7   9   7        0.06        1.49     43.62 o
   8   9   7      329.93      357.10     57.82 o
   9   9   7       17.36       40.06     45.94 o
  -1  10   7        9.40       27.77     52.96 o
   0  10   7        0.02       18.77     49.65 o
   1  10   7        1.44       31.19     51.58 o
   2  10   7       13.07       22.60     46.91 o
   3  10   7      190.85      182.37     52.72 o
   4  10   7       34.55       16.49     34.24 o
   5  10   7        4.05        3.36     47.62 o
   6  10   7        4.32       14.51     45.42 o
   7  10   7       68.88       94.09     48.01 o
   8  10   7       30.36       27.77     50.53 o
   1  11   7        9.17       34.54     53.78 o
   2  11   7       22.24       43.17     46.03 o
   3  11   7        0.22        7.34     48.18 o
   4  11   7       20.34       16.40     36.79 o
   5  11   7       16.29       16.52     53.07 o
   6  11   7      121.06       84.79     51.32 o
  -5 -11   8       11.23       39.51     50.94 o
  -4 -11   8       66.61       84.97     50.90 o
  -3 -11   8      134.39      166.23     51.61 o
  -2 -11   8        7.63        7.34     49.00 o
  -1 -11   8        3.43       -8.48     43.72 o
   0 -11   8       13.59       -6.18     45.07 o
  -7 -10   8       81.51       70.63     48.77 o
  -6 -10   8       52.05       71.12     45.90 o
  -5 -10   8      263.87      280.65     54.81 o
  -4 -10   8      327.80      336.76     53.12 o
  -3 -10   8       79.03       63.47     43.49 o
  -2 -10   8        8.51        9.23     44.30 o
  -1 -10   8      177.31      191.12     48.35 o
   0 -10   8      120.49       86.71     47.75 o
   1 -10   8        1.27       14.94     47.92 o
   2 -10   8        0.05       -6.73     49.40 o
  -9  -9   8       51.91       28.86     48.25 o
  -8  -9   8       40.01       20.34     44.59 o
  -7  -9   8       41.30       21.02     47.27 o
  -6  -9   8      126.86      177.81     47.27 o
  -5  -9   8      233.68      326.28     50.74 o
  -4  -9   8      333.03      352.70     51.47 o
  -3  -9   8        0.23       21.39     39.88 o
  -2  -9   8      958.12      901.85     59.29 o
  -1  -9   8      636.11      645.67     55.04 o
   0  -9   8       19.10       15.81     42.81 o
   1  -9   8       38.64       28.29     41.56 o
   2  -9   8       33.02       18.34     42.23 o
   3  -9   8      127.24      175.76     50.60 o
   4  -9   8       23.72       44.77     52.45 o
  -9  -8   8       89.02       97.70     49.89 o
  -8  -8   8       91.12      100.52     48.60 o
  -7  -8   8      383.59      404.47     53.63 o
  -6  -8   8       83.20      124.41     45.63 o
  -5  -8   8     1053.25      967.26     60.56 o
  -4  -8   8      196.45      164.65     41.56 o
  -3  -8   8     1328.29     1386.35     64.07 o
  -2  -8   8      173.39      193.38     39.63 o
  -1  -8   8      640.52      581.62     47.90 o
   0  -8   8      189.18      156.84     42.75 o
   1  -8   8       19.20       27.40     37.72 o
   2  -8   8      320.85      356.19     50.52 o
   3  -8   8       26.27       15.07     43.34 o
   4  -8   8       45.20       52.34     45.43 o
   5  -8   8       13.24        5.42     50.01 o
 -10  -7   8       17.73       31.73     48.39 o
  -9  -7   8      219.78      217.51     50.26 o
  -8  -7   8      249.64      238.56     49.70 o
  -7  -7   8        0.05       -5.98     40.73 o
  -6  -7   8      229.65      225.97     32.13 o
  -5  -7   8      444.30      481.50     48.21 o
  -4  -7   8     1470.49     1475.44     65.11 o
  -3  -7   8      459.93      385.31     28.64 o
  -2  -7   8      189.68      199.07     26.24 o
  -1  -7   8        1.16        9.70     22.38 o
   0  -7   8     1714.45     1664.96     66.27 o
   1  -7   8      373.43      399.74     45.45 o
   2  -7   8       17.01       38.70     40.85 o
   3  -7   8       34.96       36.62     43.52 o
   4  -7   8       49.50       19.51     45.50 o
   5  -7   8      153.04      147.19     49.89 o
   6  -7   8       24.99       40.79     47.07 o
 -10  -6   8      268.49      263.62     52.81 o
  -9  -6   8      285.76      330.00     52.98 o
  -8  -6   8      111.56       97.23     43.12 o
  -7  -6   8      321.83      313.65     24.38 o
  -6  -6   8     3524.66     3344.84    199.61 o
  -5  -6   8      641.20      654.46     25.44 o
  -4  -6   8       61.06       74.73     18.29 o
  -3  -6   8        9.86        8.18     15.72 o
  -2  -6   8     1475.38     1432.39     28.20 o
  -1  -6   8     3153.31     3014.00     37.83 o
   0  -6   8      238.43      224.20     22.35 o
   1  -6   8       32.03       42.05     20.96 o
   2  -6   8      807.13      831.87     53.98 o
   3  -6   8     1072.83     1074.68     61.20 o
   4  -6   8       88.66      104.03     41.85 o
   5  -6   8        4.72        1.15     40.60 o
   6  -6   8      118.40       96.89     48.53 o
   7  -6   8       39.83       36.61     52.44 o
 -10  -5   8       14.25       -1.21     46.72 o
  -9  -5   8       20.57       18.90     41.57 o
  -8  -5   8      199.28      222.90     45.37 o
  -7  -5   8     1326.13     1304.68     33.03 o
  -6  -5   8       32.89       36.74     18.33 o
  -5  -5   8       77.06       89.78     14.82 o
  -4  -5   8     1318.29     1330.25     25.26 o
  -3  -5   8     6710.12     6923.58     57.10 o
  -2  -5   8      170.54      177.97     18.47 o
  -1  -5   8       78.77       91.01     18.41 o
   0  -5   8     2006.59     2011.92     37.32 o
   1  -5   8     2392.30     2468.17     39.53 o
   2  -5   8       76.08       82.63     17.61 o
   3  -5   8     1593.12     1501.77     35.97 o
   4  -5   8       48.06       34.01     38.70 o
   5  -5   8      767.34      712.80     56.65 o
   6  -5   8      243.54      249.15     49.90 o
   7  -5   8      138.32      189.58     54.22 o
   8  -5   8        0.82      -13.68     46.73 o
 -11  -4   8        0.10       24.48     49.34 o
 -10  -4   8        8.64        7.92     44.22 o
  -9  -4   8       18.02       40.39     43.35 o
  -8  -4   8      536.39      587.64     52.63 o
  -7  -4   8       50.44       55.83     35.92 o
  -6  -4   8      109.04      108.66     13.08 o
  -5  -4   8       34.90       35.63     13.08 o
  -4  -4   8     6010.86     5963.57     48.52 o
  -3  -4   8       65.85       60.79     14.54 o
  -2  -4   8      531.95      605.24     20.35 o
  -1  -4   8      635.22      641.35     17.35 o
   0  -4   8     9421.42    10181.70    140.26 o
   1  -4   8     1099.66     1081.82     24.48 o
   2  -4   8        9.78       22.64     17.28 o
   3  -4   8       74.04       74.39     20.14 o
   4  -4   8     1142.87     1098.48     31.81 o
   5  -4   8      318.39      297.70     24.72 o
   6  -4   8      196.80      256.07     48.55 o
   7  -4   8       35.01       33.21     45.85 o
   8  -4   8       41.10       35.37     43.28 o
   9  -4   8        5.47      -19.11     51.24 o
 -11  -3   8       13.36       49.64     48.91 o
 -10  -3   8       56.77       64.62     45.05 o
  -9  -3   8     1234.15     1343.79     72.95 o
  -8  -3   8       34.44       48.22     40.77 o
  -7  -3   8        1.45        9.20     33.68 o
  -6  -3   8       14.02       27.45     14.98 o
  -5  -3   8     6383.06     6419.50     45.43 o
  -4  -3   8        6.77       10.95     12.21 o
  -3  -3   8       17.98       15.50     10.54 o
  -2  -3   8        0.28        9.80     10.52 o
  -1  -3   8    14287.36    14427.36     64.30 o
   0  -3   8      462.97      428.95     15.27 o
   1  -3   8      142.88      168.04     14.06 o
   2  -3   8        0.62        7.96     13.63 o
   3  -3   8     9241.97     9633.68     79.75 o
   4  -3   8      323.26      350.25     19.09 o
   5  -3   8       75.33       91.09     19.78 o
   6  -3   8      211.02      204.70     21.50 o
   7  -3   8      581.75      561.73     50.31 o
   8  -3   8       73.49      117.22     47.16 o
   9  -3   8      213.55      247.84     56.99 o
 -11  -2   8       21.22       12.81     51.70 o
 -10  -2   8      488.17      526.45     59.23 o
  -9  -2   8      113.03      115.14     45.06 o
  -8  -2   8      118.86      142.27     43.51 o
  -7  -2   8        0.55        1.25     34.05 o
  -6  -2   8     3317.61     3294.61     34.11 o
  -5  -2   8      206.17      188.04     17.69 o
  -4  -2   8        3.99        8.46      9.99 o
  -3  -2   8       40.01       48.20     10.15 o
  -2  -2   8    19019.45    18399.26    105.57 o
  -1  -2   8       40.46       38.29     10.80 o
   0  -2   8      478.13      530.74     14.17 o
   1  -2   8     1665.24     1751.29     21.64 o
   2  -2   8    16828.79    17050.57     73.26 o
   3  -2   8        2.28       11.81     13.77 o
   4  -2   8      485.84      537.82     25.73 o
   5  -2   8       33.14       41.62     18.06 o
   6  -2   8     2313.29     2281.14     46.30 o
   7  -2   8       13.36       16.79     21.85 o
   8  -2   8     1311.76     1200.12     69.54 o
   9  -2   8        0.07       -2.66     42.53 o
  10  -2   8       90.89       81.81     54.16 o
 -10  -1   8       10.97       16.30     45.36 o
  -9  -1   8        0.92        6.38     42.14 o
  -8  -1   8       81.13       78.59     40.29 o
  -7  -1   8      129.92      128.09     16.75 o
  -6  -1   8      163.85      143.41     13.60 o
  -5  -1   8       14.95        6.93     14.64 o
  -4  -1   8     1107.61     1101.78     22.00 o
  -3  -1   8     6043.83     5439.15     57.87 o
  -2  -1   8        1.13        1.25      8.64 o
  -1  -1   8      156.49      222.16     11.76 o
   0  -1   8        5.88        1.23     15.09 o
   1  -1   8     1694.59     1578.28     19.89 o
   2  -1   8      142.35      154.31     11.04 o
   3  -1   8      574.91      667.53     22.70 o
   4  -1   8      115.68      117.75     17.87 o
   5  -1   8     4868.45     5018.87     47.82 o
   6  -1   8        9.32       12.93     17.06 o
   7  -1   8      210.43      203.35     26.72 o
   8  -1   8       77.84       71.02     23.27 o
   9  -1   8      642.08      588.70     62.24 o
  10  -1   8       16.13       42.41     51.90 o
 -10   0   8       92.78       57.60     46.88 o
  -9   0   8       60.51       56.66     46.38 o
  -8   0   8      715.21      718.35     41.68 o
  -7   0   8        1.34       11.14     11.40 o
  -6   0   8       47.72       49.50     14.28 o
  -5   0   8      927.57      880.81     25.63 o
  -4   0   8    12093.64    12096.43    129.43 o
  -3   0   8       90.20       69.30     12.34 o
  -2   0   8     3277.64     3509.31     54.38 o
  -1   0   8     1168.30     1158.52     13.55 o
   0   0   8    11629.85    11347.07     67.95 o
   1   0   8      286.99      307.58      8.78 o
   2   0   8     1000.94      948.79     15.33 o
   3   0   8      183.45      167.87     12.18 o
   4   0   8     6594.14     6662.26     54.29 o
   5   0   8       45.53       49.26     13.07 o
   6   0   8        0.17        1.17     12.82 o
   7   0   8       21.25       24.89     15.07 o
   8   0   8      340.28      375.64     25.12 o
   9   0   8        9.84       31.49     47.52 o
  10   0   8      102.80      104.13     51.02 o
  -9   1   8      222.36      228.79     52.82 o
  -8   1   8        7.44       22.85     43.71 o
  -7   1   8     1331.11     1215.57     30.51 o
  -6   1   8       30.72       27.22     19.03 o
  -5   1   8     3483.79     3527.75     56.18 o
  -4   1   8     1377.95     1440.42     35.48 o
  -3   1   8     2095.29     2104.13     35.28 o
  -2   1   8      723.78      645.25     25.23 o
  -1   1   8    10925.93    10827.49    232.70 o
   0   1   8     1646.07     1688.93     19.11 o
   1   1   8    11335.63    11376.45    166.90 o
   2   1   8     2650.87     2593.01     47.30 o
   3   1   8     1350.95     1296.37     21.61 o
   4   1   8        0.69        4.59     13.91 o
   5   1   8     2375.42     2403.39     32.92 o
   6   1   8      175.00      183.31     17.99 o
   7   1   8     2288.01     2322.21     41.38 o
   8   1   8        3.22        2.67     17.24 o
   9   1   8      136.89      146.05     25.38 o
  10   1   8        6.49       25.03     48.33 o
  11   1   8      205.09      176.62     54.80 o
  -9   2   8       11.18      -14.36     48.84 o
  -8   2   8      131.11      149.73     49.27 o
  -7   2   8       42.55       72.02     41.48 o
  -6   2   8        5.05        7.34     37.36 o
  -5   2   8        0.62       10.88     23.73 o
  -4   2   8     1302.43     1244.76     87.11 o
  -3   2   8      233.01      201.80     20.75 o
  -2   2   8     2132.05     2132.50     34.70 o
  -1   2   8     1423.43     1365.87     26.53 o
   0   2   8      241.24      298.66     17.63 o
   1   2   8     2294.14     2310.37     28.37 o
   2   2   8     5820.09     5532.69     54.93 o
   3   2   8       44.76       41.57     14.54 o
   4   2   8     4798.22     4813.46     51.83 o
   5   2   8      182.29      201.05     17.06 o
   6   2   8     3841.55     4007.37     43.12 o
   7   2   8      134.62      130.34     20.47 o
   8   2   8      186.88      186.88     20.35 o
   9   2   8       22.76       20.50     12.83 o
  10   2   8     1221.35     1300.95     78.64 o
  11   2   8        0.04       23.09     50.89 o
  -9   3   8      105.51       98.03     52.73 o
  -8   3   8       29.61       12.22     47.93 o
  -7   3   8      438.20      455.18     55.30 o
  -6   3   8        0.61       -4.06     39.26 o
  -5   3   8     1061.15     1089.52     59.75 o
  -4   3   8      197.78      207.35     27.45 o
  -3   3   8       78.46       43.44     21.78 o
  -2   3   8     1135.22     1127.38     32.14 o
  -1   3   8     1224.26     1158.95     29.47 o
   0   3   8     1420.77     1481.56     30.24 o
   1   3   8     2171.88     2122.72     62.65 o
   2   3   8     1386.22     1333.13     29.53 o
   3   3   8     8606.26     8270.94     64.02 o
   4   3   8        4.67       14.58     14.23 o
   5   3   8      772.28      738.85     29.52 o
   6   3   8      463.78      460.52     21.02 o
   7   3   8       35.17       21.39     19.13 o
   8   3   8      180.49      178.84     20.51 o
   9   3   8      502.55      554.60     49.33 o
  10   3   8        6.19       32.86     51.79 o
  11   3   8        7.46      -22.15     55.68 o
  -8   4   8      129.01      134.13     52.49 o
  -7   4   8        5.02       18.31     49.40 o
  -6   4   8     1049.08     1073.33     67.17 o
  -5   4   8       67.13       61.14     44.60 o
  -4   4   8       93.32       86.78     43.34 o
  -3   4   8      141.56      137.84     25.92 o
  -2   4   8     4601.24     4570.09    101.24 o
  -1   4   8      125.41       99.88     21.46 o
   0   4   8     1162.32     1125.83     31.50 o
   1   4   8      461.94      419.45     23.45 o
   2   4   8     4314.11     4501.51     93.30 o
   3   4   8     2469.37     2662.15     42.64 o
   4   4   8     4731.96     4826.97     57.67 o
   5   4   8      426.61      433.40     21.49 o
   6   4   8      297.29      272.09     26.89 o
   7   4   8      689.01      685.98     31.05 o
   8   4   8      500.38      496.97     26.46 o
   9   4   8       22.22       16.28     16.18 o
  10   4   8      415.58      404.77     58.21 o
  11   4   8       11.66       23.93     53.81 o
  -7   5   8       86.44       90.81     50.72 o
  -6   5   8       31.80       -3.57     46.87 o
  -5   5   8       11.34        2.55     45.34 o
  -4   5   8        2.03       17.51     39.08 o
  -3   5   8     1054.97     1129.97     60.20 o
  -2   5   8      341.87      354.06     29.25 o
  -1   5   8      175.88      172.28     24.38 o
   0   5   8       15.63       11.27     21.84 o
   1   5   8     2014.20     2072.94     47.49 o
   2   5   8      492.87      499.47     26.62 o
   3   5   8      174.29      181.26     18.50 o
   4   5   8      329.70      350.65     25.94 o
   5   5   8      116.88      120.66     24.48 o
   6   5   8     1163.72     1243.62     61.07 o
   7   5   8     1303.10     1470.53     70.46 o
   8   5   8      122.85      118.23     45.69 o
   9   5   8        6.45        9.52     18.67 o
  10   5   8       16.46       36.74     53.03 o
  11   5   8      270.36      276.22     58.24 o
  -6   6   8       45.73       26.23     44.92 o
  -5   6   8       16.37       32.47     48.36 o
  -4   6   8      414.12      444.23     54.28 o
  -3   6   8       75.80       78.47     44.80 o
  -2   6   8        0.85       -1.06     41.63 o
  -1   6   8       27.42       54.35     38.09 o
   0   6   8      492.03      474.48     44.62 o
   1   6   8      313.56      283.79     38.67 o
   2   6   8       26.99       11.88     22.01 o
   3   6   8       94.66       95.88     25.46 o
   4   6   8      456.73      471.18     32.24 o
   5   6   8      459.60      458.96     48.71 o
   6   6   8       24.19       10.25     43.48 o
   7   6   8       68.39       48.67     44.19 o
   8   6   8      166.26      182.41     46.38 o
   9   6   8      109.77      123.18     45.61 o
  10   6   8       15.20       44.90     53.98 o
  11   6   8        6.18       49.28     56.63 o
  -5   7   8      181.03      229.07     56.13 o
  -4   7   8       45.30       -5.43     46.69 o
  -3   7   8       48.64       42.45     43.38 o
  -2   7   8       43.76       29.27     39.52 o
  -1   7   8      446.73      470.35     51.19 o
   0   7   8       29.90       54.27     43.54 o
   1   7   8       32.71       15.79     42.36 o
   2   7   8       44.34       20.36     39.43 o
   3   7   8     1738.00     1858.59     72.51 o
   4   7   8      398.41      398.51     33.04 o
   5   7   8      114.15      124.15     44.07 o
   6   7   8      256.65      233.04     44.57 o
   7   7   8      100.77      147.27     43.36 o
   8   7   8      281.76      239.29     53.42 o
   9   7   8      210.64      247.46     57.17 o
  10   7   8        3.64       -8.85     46.91 o
  -4   8   8       11.05       34.78     45.38 o
  -3   8   8        6.71       20.70     43.03 o
  -2   8   8       22.32       29.26     46.70 o
  -1   8   8        0.87       -6.80     43.08 o
   0   8   8      395.70      403.37     54.65 o
   1   8   8        8.80       13.21     44.59 o
   2   8   8       93.47      113.19     45.10 o
   3   8   8       32.22       48.09     45.27 o
   4   8   8        1.06        3.64     27.17 o
   5   8   8       34.35       51.32     45.33 o
   6   8   8      492.54      538.87     56.34 o
   7   8   8      126.98      104.74     46.92 o
   8   8   8       54.87       44.66     51.18 o
   9   8   8       12.84       24.51     52.60 o
  10   8   8       61.26       93.85     52.78 o
  -3   9   8      127.43      100.34     51.09 o
  -2   9   8        9.71        8.14     44.12 o
  -1   9   8       12.44       20.58     43.39 o
   0   9   8        1.65       15.75     46.15 o
   1   9   8      136.04      160.95     46.42 o
   2   9   8      145.08      146.53     44.40 o
   3   9   8       18.35       17.86     46.04 o
   4   9   8        8.69        3.51     30.31 o
   5   9   8      137.40      162.99     49.70 o
   6   9   8        1.07       12.79     41.45 o
   7   9   8       52.06       74.57     49.39 o
   8   9   8        2.54       51.50     52.37 o
   9   9   8       66.56       86.86     55.84 o
  -1  10   8       10.22       -0.07     46.86 o
   0  10   8      132.06      105.15     48.87 o
   1  10   8        0.71       -7.71     47.11 o
   2  10   8       59.11       61.79     45.18 o
   3  10   8        2.31       14.16     50.04 o
   4  10   8       59.80       66.84     34.28 o
   5  10   8       24.02       22.27     48.24 o
   6  10   8        8.98       17.04     50.48 o
   7  10   8        1.34        1.08     51.12 o
   8  10   8      121.20      133.91     51.27 o
   2  11   8       48.59       52.29     54.56 o
   3  11   8       62.05       79.20     54.41 o
   4  11   8        3.01       -4.14     35.57 o
   5  11   8       30.96       24.49     51.45 o
   6  11   8        6.33       46.43     54.51 o
  -5 -11   9       13.14       14.01     49.81 o
  -4 -11   9       13.59       -1.25     47.83 o
  -3 -11   9       37.23       51.25     46.59 o
  -2 -11   9      128.55      123.04     49.65 o
  -1 -11   9        0.19        2.76     43.14 o
   0 -11   9        0.90       24.58     44.68 o
  -7 -10   9      137.38      146.45     49.28 o
  -6 -10   9       50.93       40.52     46.29 o
  -5 -10   9        0.02       10.04     44.72 o
  -4 -10   9      210.52      205.32     52.10 o
  -3 -10   9      178.25      171.97     46.53 o
  -2 -10   9       34.00       26.34     43.16 o
  -1 -10   9        0.41      -15.28     41.63 o
   0 -10   9       84.35       85.17     47.09 o
   1 -10   9      160.28      196.13     53.48 o
   2 -10   9       51.11       61.13     46.79 o
  -8  -9   9       88.97      106.58     47.79 o
  -7  -9   9       37.46       34.04     47.19 o
  -6  -9   9       34.77       37.73     44.19 o
  -5  -9   9       58.17       60.64     44.21 o
  -4  -9   9      280.96      311.82     50.17 o
  -3  -9   9      259.50      234.87     45.55 o
  -2  -9   9        4.15        8.37     38.74 o
  -1  -9   9      189.94      228.97     45.13 o
   0  -9   9      215.18      202.56     46.65 o
   1  -9   9       90.22       81.74     45.27 o
   2  -9   9        1.60       18.60     45.11 o
   3  -9   9        2.39       36.86     49.84 o
   4  -9   9       88.35       86.13     48.92 o
  -9  -8   9       18.07       34.76     46.82 o
  -8  -8   9      137.16      138.66     47.35 o
  -7  -8   9      165.07      215.70     47.81 o
  -6  -8   9      689.72      640.60     55.52 o
  -5  -8   9        8.10       29.49     38.75 o
  -4  -8   9      215.28      244.60     43.96 o
  -3  -8   9      496.79      506.12     47.85 o
  -2  -8   9      551.31      492.62     46.37 o
  -1  -8   9      118.96      131.59     37.67 o
   0  -8   9       99.55      184.15     42.03 o
   1  -8   9        7.25      -14.52     38.12 o
   2  -8   9      225.51      254.38     45.97 o
   3  -8   9      107.41       85.63     46.07 o
   4  -8   9       12.44       19.85     47.34 o
   5  -8   9        5.01       34.32     48.94 o
 -10  -7   9        1.54      -17.07     48.41 o
  -9  -7   9        0.15        4.41     44.34 o
  -8  -7   9      215.31      236.97     48.32 o
  -7  -7   9      445.28      436.30     50.34 o
  -6  -7   9        3.82        9.05     38.12 o
  -5  -7   9      589.28      571.91     49.61 o
  -4  -7   9      321.97      339.31     45.40 o
  -3  -7   9      930.84      838.71     48.53 o
  -2  -7   9      247.18      237.76     26.42 o
  -1  -7   9      193.88      152.82     25.08 o
   0  -7   9      768.73      700.21     50.25 o
   1  -7   9     1107.87     1045.54     57.02 o
   2  -7   9      566.69      463.14     49.23 o
   3  -7   9      225.65      181.01     43.48 o
   4  -7   9       72.89       74.01     42.91 o
   5  -7   9       90.11       84.85     45.60 o
   6  -7   9       96.92       73.99     52.11 o
 -10  -6   9        8.50      -11.41     44.77 o
  -9  -6   9      349.53      355.80     53.07 o
  -8  -6   9      198.37      239.73     47.13 o
  -7  -6   9       75.15       69.24     20.24 o
  -6  -6   9     1228.47     1118.98     92.39 o
  -5  -6   9     1054.08      974.50     29.03 o
  -4  -6   9        2.86        9.61     15.50 o
  -3  -6   9      417.83      385.77     20.05 o
  -2  -6   9      228.37      211.80     18.58 o
  -1  -6   9     1494.57     1533.57     33.71 o
   0  -6   9     1093.95     1097.34     41.31 o
   1  -6   9      787.36      732.24     28.61 o
   2  -6   9      973.08      929.79     40.51 o
   3  -6   9     1050.93      997.01     58.65 o
   4  -6   9      669.33      691.54     55.27 o
   5  -6   9      315.09      317.57     51.77 o
   6  -6   9        1.66      -12.64     46.10 o
   7  -6   9       70.73       76.48     51.88 o
 -10  -5   9      329.21      312.10     55.80 o
  -9  -5   9        0.52        1.46     39.70 o
  -8  -5   9        1.89        2.26     40.33 o
  -7  -5   9      148.58      122.56     19.68 o
  -6  -5   9     1449.79     1378.56     36.18 o
  -5  -5   9     1036.40     1021.34     23.71 o
  -4  -5   9      248.85      253.25     16.69 o
  -3  -5   9     1019.30      999.26     27.29 o
  -2  -5   9     1450.80     1438.40     30.33 o
  -1  -5   9     1635.38     1597.81     31.99 o
   0  -5   9      226.67      273.45     20.73 o
   1  -5   9     1118.07     1065.97     32.93 o
   2  -5   9     1095.40     1111.18     27.09 o
   3  -5   9      171.67      188.01     30.41 o
   4  -5   9       37.71       26.96     28.54 o
   5  -5   9      342.74      323.33     49.71 o
   6  -5   9      612.11      595.18     60.43 o
   7  -5   9       16.50       38.93     43.31 o
   8  -5   9       73.49      112.10     55.81 o
 -11  -4   9      186.97      225.58     55.58 o
 -10  -4   9        7.23       21.76     43.88 o
  -9  -4   9       38.03       31.58     41.92 o
  -8  -4   9       53.12       43.17     39.07 o
  -7  -4   9     1333.68     1399.61     62.66 o
  -6  -4   9      258.35      262.30     15.32 o
  -5  -4   9       77.74       82.40     13.31 o
  -4  -4   9      395.54      417.52     19.67 o
  -3  -4   9     3524.87     3591.73     38.98 o
  -2  -4   9     2168.20     2176.85     31.75 o
  -1  -4   9      488.24      545.98     16.61 o
   0  -4   9      708.75      743.14     21.17 o
   1  -4   9     2348.76     2414.56     31.75 o
   2  -4   9      442.70      430.96     22.01 o
   3  -4   9      658.37      707.42     27.13 o
   4  -4   9      335.73      341.94     24.57 o
   5  -4   9      959.35     1009.79     40.52 o
   6  -4   9       47.17       46.35     40.15 o
   7  -4   9       39.10       56.99     44.75 o
   8  -4   9        0.01       -1.28     48.06 o
   9  -4   9       99.22       64.38     53.29 o
 -11  -3   9        3.39       20.30     48.18 o
 -10  -3   9       78.68       71.78     44.44 o
  -9  -3   9       37.64       39.93     43.97 o
  -8  -3   9     1511.36     1522.38     70.39 o
  -7  -3   9       49.84       47.32     13.73 o
  -6  -3   9      643.72      637.44     21.48 o
  -5  -3   9        0.47       -0.33     13.11 o
  -4  -3   9     3880.70     3718.10     44.70 o
  -3  -3   9       70.92       65.40     11.20 o
  -2  -3   9      301.53      339.74     13.57 o
  -1  -3   9      406.45      411.50     13.49 o
   0  -3   9    15767.75    16379.75    239.50 o
   1  -3   9      178.49      165.65     13.99 o
   2  -3   9      128.06      114.48     18.86 o
   3  -3   9      265.32      292.03     20.15 o
   4  -3   9     4969.19     5113.46     45.29 o
   5  -3   9      321.14      300.94     23.06 o
   6  -3   9       22.47       39.81     19.74 o
   7  -3   9        2.10       11.12     22.62 o
   8  -3   9      493.52      488.34     55.27 o
   9  -3   9       20.17       36.86     49.26 o
 -10  -2   9       10.04       38.40     45.26 o
  -9  -2   9      371.31      407.87     53.41 o
  -8  -2   9       14.70       21.52     40.38 o
  -7  -2   9       61.21       48.71     10.76 o
  -6  -2   9        6.31       10.03     13.87 o
  -5  -2   9     3241.35     3277.35     47.98 o
  -4  -2   9        0.34        5.12     10.84 o
  -3  -2   9      290.81      319.67     12.33 o
  -2  -2   9        1.61        2.71      9.61 o
  -1  -2   9    14162.82    13773.24     77.10 o
   0  -2   9      113.33      123.51      8.85 o
   1  -2   9     1094.48     1206.12     18.69 o
   2  -2   9      575.89      600.72     18.15 o
   3  -2   9     7036.67     7037.32     79.03 o
   4  -2   9      152.98      148.66     21.25 o
   5  -2   9      348.10      333.59     21.74 o
   6  -2   9       60.50       58.82     19.60 o
   7  -2   9      814.80      793.50     46.55 o
   8  -2   9        4.08       22.17     45.02 o
   9  -2   9      110.99      108.35     49.92 o
  10  -2   9        9.44       14.83     50.02 o
 -10  -1   9      117.08      127.86     34.56 o
  -9  -1   9       18.39       11.05     42.19 o
  -8  -1   9      349.87      346.90     47.65 o
  -7  -1   9      306.54      294.03     14.41 o
  -6  -1   9      239.85      243.60     16.39 o
  -5  -1   9      125.23      130.97     17.71 o
  -4  -1   9      491.16      531.99     18.21 o
  -3  -1   9      540.64      504.02     15.92 o
  -2  -1   9    16670.39    16629.24     80.38 o
  -1  -1   9      652.92      666.29      9.89 o
   0  -1   9      645.01      643.40     22.84 o
   1  -1   9      900.51      921.01     27.30 o
   2  -1   9     8418.47     8186.81    120.05 o
   3  -1   9      218.61      225.46     16.08 o
   4  -1   9      383.90      414.71     19.15 o
   5  -1   9        2.13       10.93     18.29 o
   6  -1   9     2501.69     2507.47     53.09 o
   7  -1   9       17.53       17.92     23.56 o
   8  -1   9      109.21       92.21     24.52 o
   9  -1   9        0.02       19.00     45.65 o
  10  -1   9      169.50      220.10     57.23 o
 -10   0   9        1.19       25.98     46.02 o
  -9   0   9      144.43      176.04     48.99 o
  -8   0   9       20.03       25.09     40.97 o
  -7   0   9     2099.90     2066.27     33.67 o
  -6   0   9      137.91      136.15     16.13 o
  -5   0   9      331.14      355.94     21.28 o
  -4   0   9      644.99      609.89     19.64 o
  -3   0   9     5298.95     5127.78     38.36 o
  -2   0   9     1120.51     1089.99     15.16 o
  -1   0   9        5.34       17.39      6.30 o
   0   0   9     1086.59     1111.43     41.99 o
   1   0   9    16129.33    15544.79     93.55 o
   2   0   9      643.94      635.11     13.58 o
   3   0   9      169.94      164.47     12.29 o
   4   0   9        3.05       -1.44     12.27 o
   5   0   9     5676.95     5758.55     57.85 o
   6   0   9        0.11        6.63     13.66 o
   7   0   9     1068.18     1020.07     25.83 o
   8   0   9        1.04       11.63     20.28 o
   9   0   9     1173.18     1178.36     35.18 o
  10   0   9       15.98       36.20     53.96 o
  -9   1   9       23.20       28.81     43.81 o
  -8   1   9      313.09      322.15     52.59 o
  -7   1   9       44.31       57.31     18.17 o
  -6   1   9       48.56       55.34     19.85 o
  -5   1   9      792.73      782.27     24.43 o
  -4   1   9     3763.32     3693.04     51.10 o
  -3   1   9      467.01      440.43     21.52 o
  -2   1   9      326.02      311.91     16.51 o
  -1   1   9     1443.05     1358.02     32.11 o
   0   1   9     4760.84     4688.96     40.67 o
   1   1   9     1498.47     1487.95     16.87 o
   2   1   9      927.99      861.91     16.08 o
   3   1   9      105.70      110.29     13.09 o
   4   1   9     4572.54     4423.22     40.23 o
   5   1   9      197.40      193.33     17.96 o
   6   1   9      650.01      672.30     23.71 o
   7   1   9        6.98        7.71     21.01 o
   8   1   9      851.63      938.45     31.89 o
   9   1   9       11.56       17.12     17.46 o
  10   1   9      277.62      246.44     59.18 o
  11   1   9        5.32       16.33     51.94 o
  -9   2   9      192.98      165.30     52.31 o
  -8   2   9       33.69       61.09     44.93 o
  -7   2   9      300.13      313.03     25.28 o
  -6   2   9       16.90       -8.76     40.13 o
  -5   2   9      312.76      283.90     28.09 o
  -4   2   9      312.11      328.11     26.12 o
  -3   2   9     1132.70     1202.40     42.71 o
  -2   2   9      619.50      619.72     22.86 o
  -1   2   9     2343.13     2299.86     32.82 o
   0   2   9     1162.99     1151.38     22.58 o
   1   2   9       87.71       96.80     13.10 o
   2   2   9     3067.73     2908.16     31.90 o
   3   2   9      430.47      404.49     13.91 o
   4   2   9       74.04       73.82     14.90 o
   5   2   9      374.01      369.98     19.25 o
   6   2   9      172.64      171.41     17.82 o
   7   2   9      613.26      609.02     27.96 o
   8   2   9       60.55       64.79     19.77 o
   9   2   9        6.78       10.46     16.27 o
  10   2   9       11.01       47.72     48.07 o
  11   2   9      194.35      209.69     61.04 o
  -8   3   9       83.01      138.90     51.72 o
  -7   3   9       22.35       34.95     44.68 o
  -6   3   9      515.19      477.48     51.05 o
  -5   3   9      396.91      392.42     48.11 o
  -4   3   9      625.85      678.32     32.93 o
  -3   3   9       27.14       18.75     21.53 o
  -2   3   9     2078.34     2084.55     40.19 o
  -1   3   9     1070.79     1112.77     53.70 o
   0   3   9     1811.97     1755.64     54.46 o
   1   3   9     2588.27     2564.25     36.16 o
   2   3   9     5568.57     5394.53     64.06 o
   3   3   9      650.14      623.14     23.41 o
   4   3   9     4703.04     4776.44     43.72 o
   5   3   9      493.45      455.63     21.15 o
   6   3   9     1304.34     1270.06     28.89 o
   7   3   9      152.17      144.09     23.85 o
   8   3   9        2.30       -2.10     19.80 o
   9   3   9       71.07       84.99     17.72 o
  10   3   9      628.04      723.54     65.06 o
  11   3   9        2.36       11.85     47.97 o
  -8   4   9        6.58       19.00     46.91 o
  -7   4   9      209.79      201.89     53.40 o
  -6   4   9        6.50       12.04     42.91 o
  -5   4   9       96.57      140.56     44.97 o
  -4   4   9        0.76       -4.94     40.39 o
  -3   4   9      123.24       86.10     25.28 o
  -2   4   9      490.24      510.88     29.18 o
  -1   4   9     2525.46     2645.84     69.95 o
   0   4   9      228.23      210.96     21.94 o
   1   4   9      287.11      282.15     21.95 o
   2   4   9     1178.96     1171.86     30.80 o
   3   4   9      284.62      279.35     22.48 o
   4   4   9     1101.24     1103.39     32.61 o
   5   4   9        2.08       19.10     21.82 o
   6   4   9      641.63      658.04     26.42 o
   7   4   9      785.06      794.91     55.31 o
   8   4   9      155.39      186.44     49.43 o
   9   4   9       59.76       78.02     20.04 o
  10   4   9        4.13       -2.89     49.60 o
  11   4   9       97.27      113.89     57.94 o
  -7   5   9        3.31       -4.12     49.94 o
  -6   5   9      270.46      282.19     55.45 o
  -5   5   9       10.26       -4.98     44.63 o
  -4   5   9      140.75      101.44     39.93 o
  -3   5   9        4.96       20.81     37.80 o
  -2   5   9     1044.40     1006.85     46.27 o
  -1   5   9       48.23       43.33     22.11 o
   0   5   9      109.03      149.08     24.35 o
   1   5   9      227.68      208.57     23.72 o
   2   5   9     1266.33     1321.91     53.84 o
   3   5   9      217.59      229.36     19.95 o
   4   5   9       20.58       16.62     21.85 o
   5   5   9     1317.66     1209.69     38.43 o
   6   5   9      147.09      172.70     40.04 o
   7   5   9      387.86      389.96     47.66 o
   8   5   9      303.59      344.34     49.75 o
   9   5   9        6.29      -13.77     46.03 o
  10   5   9       78.05       51.09     50.82 o
  11   5   9       48.09       45.18     56.33 o
  -6   6   9        0.24       25.60     47.76 o
  -5   6   9      217.83      228.69     54.66 o
  -4   6   9        7.27       11.48     40.99 o
  -3   6   9      775.98      814.01     60.64 o
  -2   6   9        8.75       19.95     38.03 o
  -1   6   9      223.13      201.09     41.84 o
   0   6   9      335.88      318.08     29.07 o
   1   6   9      809.96      810.89     55.67 o
   2   6   9      106.04      110.27     25.46 o
   3   6   9      198.64      193.40     25.76 o
   4   6   9      310.11      294.31     28.41 o
   5   6   9     1668.74     1722.34     66.60 o
   6   6   9      232.37      254.43     43.32 o
   7   6   9        6.68       -2.95     40.56 o
   8   6   9       35.07       53.35     45.96 o
   9   6   9      139.11      125.89     25.44 o
  10   6   9       34.86       39.09     49.03 o
  11   6   9       84.73      100.08     56.07 o
  -5   7   9        0.14        8.93     49.12 o
  -4   7   9      273.35      265.85     56.17 o
  -3   7   9       49.95       87.01     47.76 o
  -2   7   9       10.71       12.58     40.99 o
  -1   7   9       17.28       21.42     38.84 o
   0   7   9     1118.26     1162.60     61.90 o
   1   7   9        2.99        6.93     37.01 o
   2   7   9        0.13       -0.45     38.88 o
   3   7   9       52.44       37.81     38.43 o
   4   7   9      677.13      750.86     53.74 o
   5   7   9      911.53      831.84     56.21 o
   6   7   9       42.06       20.88     43.76 o
   7   7   9       39.35       36.34     46.25 o
   8   7   9      207.58      217.60     47.28 o
   9   7   9       92.84      103.11     48.53 o
  10   7   9        2.63        7.77     52.06 o
  -4   8   9        0.21       27.88     48.16 o
  -3   8   9       29.07       21.39     48.81 o
  -2   8   9        2.96       38.86     47.74 o
  -1   8   9      195.94      228.69     49.26 o
   0   8   9        2.46        3.43     40.09 o
   1   8   9        8.31       -0.10     39.89 o
   2   8   9        1.17       -1.03     39.58 o
   3   8   9      480.12      484.17     50.78 o
   4   8   9       83.83       62.91     31.98 o
   5   8   9        3.18       19.26     40.56 o
   6   8   9       36.18       31.97     39.56 o
   7   8   9      116.59      159.53     49.99 o
   8   8   9       60.71       74.45     45.07 o
   9   8   9        7.32       12.06     45.85 o
  10   8   9       15.04        4.54     53.81 o
  -3   9   9        0.06        2.73     52.93 o
  -2   9   9       94.10      126.47     52.90 o
  -1   9   9        0.62      -15.82     47.68 o
   0   9   9       40.52       38.35     47.63 o
   1   9   9       56.67       68.04     49.07 o
   2   9   9      390.36      418.36     56.51 o
   3   9   9        5.76      -19.98     45.20 o
   4   9   9       22.14       34.07     32.34 o
   5   9   9       47.29       43.28     42.04 o
   6   9   9      115.81      135.02     50.11 o
   7   9   9        7.02       24.51     44.99 o
   8   9   9       14.43       28.11     46.23 o
   9   9   9        8.04       -0.25     51.49 o
  -1  10   9        3.81        0.07     52.55 o
   0  10   9        0.81       27.53     51.75 o
   1  10   9      106.36      106.57     49.71 o
   2  10   9       37.83       50.72     50.08 o
   3  10   9        0.03      -11.08     43.30 o
   4  10   9        1.89       13.94     32.04 o
   5  10   9       43.29       23.66     46.45 o
   6  10   9        0.45      -12.51     47.49 o
   7  10   9       12.03       -3.98     48.47 o
   8  10   9        1.75       21.14     53.87 o
   2  11   9        6.11        5.65     50.10 o
   3  11   9        4.07       20.67     50.34 o
   4  11   9        1.34        4.44     34.09 o
   5  11   9        3.46       10.82     50.18 o
   6  11   9       14.98       13.40     50.64 o
  -5 -11  10      144.29      150.66     51.63 o
  -4 -11  10       19.41       19.65     46.26 o
  -3 -11  10       16.94       49.19     47.07 o
  -2 -11  10       37.34       48.74     45.78 o
  -1 -11  10      148.71      151.87     48.84 o
   0 -11  10       12.71        4.48     44.83 o
  -7 -10  10      235.74      225.86     50.71 o
  -6 -10  10      117.13      175.37     50.94 o
  -5 -10  10      131.36      103.22     46.54 o
  -4 -10  10        0.32       22.57     46.06 o
  -3 -10  10       97.75      136.69     44.24 o
  -2 -10  10      159.61      168.59     47.44 o
  -1 -10  10        0.81       22.02     43.54 o
   0 -10  10        2.69       33.62     44.19 o
   1 -10  10       10.86       27.75     47.60 o
   2 -10  10       76.72       89.37     46.69 o
  -8  -9  10      166.44      192.06     49.06 o
  -7  -9  10       33.57       26.52     45.36 o
  -6  -9  10      163.04      154.62     46.63 o
  -5  -9  10       26.49       33.95     43.62 o
  -4  -9  10      315.41      340.16     49.13 o
  -3  -9  10      207.24      170.99     43.03 o
  -2  -9  10      206.88      221.22     44.33 o
  -1  -9  10        2.84        3.45     38.30 o
   0  -9  10        2.59       -0.37     41.55 o
   1  -9  10      173.22      244.02     48.90 o
   2  -9  10        7.65       16.33     43.69 o
   3  -9  10        0.29        1.57     45.22 o
   4  -9  10       32.46       24.20     49.20 o
  -9  -8  10      118.43      128.63     49.36 o
  -8  -8  10       20.37       47.46     44.75 o
  -7  -8  10      157.39      181.62     45.19 o
  -6  -8  10       39.96       58.86     41.84 o
  -5  -8  10      398.46      384.65     47.78 o
  -4  -8  10       83.26       77.45     39.82 o
  -2  -8  10       68.16      101.26     38.13 o
  -1  -8  10       53.04        0.75     34.97 o
   0  -8  10      326.85      388.05     46.39 o
   1  -8  10       44.59       77.85     39.36 o
   2  -8  10       61.69       60.46     40.19 o
   3  -8  10       21.37       31.21     42.65 o
   4  -8  10       82.98       97.21     49.05 o
   5  -8  10       10.94      -16.71     50.61 o
 -10  -7  10       24.10      -10.05     48.44 o
  -9  -7  10        4.62       15.05     43.54 o
  -8  -7  10        0.17       17.21     41.23 o
  -7  -7  10      382.17      381.28     48.26 o
  -6  -7  10      985.22      936.77     58.84 o
  -5  -7  10        3.16        7.97     36.66 o
  -4  -7  10     1249.35     1151.32     58.94 o
  -3  -7  10      702.46      729.00     41.22 o
  -2  -7  10     1031.29      995.12     31.48 o
  -1  -7  10        8.61       16.18     20.07 o
   0  -7  10       24.45       17.70     28.48 o
   1  -7  10      350.88      351.12     34.09 o
   2  -7  10       79.54       62.89     38.58 o
   3  -7  10       39.84       35.80     40.33 o
   4  -7  10      134.90      158.31     47.00 o
   5  -7  10       66.25       83.12     49.18 o
   6  -7  10       26.01       90.76     48.26 o
 -10  -6  10        0.04       12.92     44.57 o
  -9  -6  10       20.46       29.24     43.14 o
  -8  -6  10      663.23      676.00     56.31 o
  -7  -6  10      101.25       98.00     39.06 o
  -6  -6  10       10.18       18.87     21.91 o
  -5  -6  10        0.48        5.37     15.44 o
  -4  -6  10      254.93      259.59     18.42 o
  -3  -6  10      363.18      392.91     23.78 o
  -2  -6  10      629.21      591.84     25.59 o
  -1  -6  10      228.14      223.59     21.36 o
   0  -6  10     1212.23     1243.39     32.27 o
   1  -6  10      584.91      576.89     31.21 o
   2  -6  10       26.81       38.86     28.93 o
   3  -6  10      703.59      685.02     38.90 o
   4  -6  10      138.85      171.16     45.20 o
   5  -6  10       29.44       29.48     41.15 o
   6  -6  10      111.87      116.49     47.04 o
   7  -6  10        4.68       26.21     49.04 o
 -10  -5  10        5.44       12.43     46.22 o
  -9  -5  10      394.59      401.29     51.40 o
  -8  -5  10        0.46       10.22     39.09 o
  -7  -5  10      242.99      249.22     21.88 o
  -6  -5  10       80.94       79.93     16.78 o
  -5  -5  10     2220.72     2163.97     39.80 o
  -4  -5  10      403.68      399.83     18.22 o
  -3  -5  10      229.98      241.21     19.93 o
  -2  -5  10      461.28      490.36     22.76 o
  -1  -5  10     3615.18     3613.33     44.81 o
   0  -5  10     1343.73     1307.44     32.18 o
   1  -5  10       33.40       53.41     18.41 o
   2  -5  10      491.39      503.07     25.82 o
   3  -5  10     2649.89     2538.97     55.03 o
   4  -5  10      307.19      317.66     31.82 o
   5  -5  10       64.56       84.47     29.65 o
   6  -5  10       20.74       30.50     44.05 o
   7  -5  10      125.64      162.82     53.20 o
   8  -5  10       44.13       75.64     50.22 o
 -10  -4  10      317.80      293.13     53.23 o
  -9  -4  10       51.01       65.33     43.13 o
  -8  -4  10        0.24        0.61     37.66 o
  -7  -4  10      155.48      170.57     39.49 o
  -6  -4  10     2286.65     2346.17     56.77 o
  -5  -4  10       48.60       58.77     13.50 o
  -4  -4  10      646.31      670.06     22.03 o
  -3  -4  10      286.24      322.80     18.85 o
  -2  -4  10     2691.76     2659.80     29.71 o
  -1  -4  10     1378.37     1362.41     22.21 o
   0  -4  10      166.80      172.30     13.79 o
   1  -4  10      613.92      629.43     19.25 o
   2  -4  10     1776.57     1701.91     33.05 o
   3  -4  10      843.75      812.16     23.99 o
   4  -4  10       49.55       44.89     21.35 o
   5  -4  10      305.30      298.89     32.34 o
   6  -4  10      769.71      755.51     39.65 o
   7  -4  10      127.31      135.26     45.95 o
   8  -4  10       43.09       35.70     45.04 o
   9  -4  10        0.34       -1.58     46.75 o
 -10  -3  10        1.88       29.95     45.59 o
  -9  -3  10      167.85      159.65     43.52 o
  -8  -3  10       91.07      114.04     41.89 o
  -7  -3  10     1470.67     1548.01     49.13 o
  -6  -3  10        0.62       13.14     15.46 o
  -5  -3  10        0.76        1.33     13.45 o
  -4  -3  10       82.50       98.76     18.43 o
  -3  -3  10     3038.68     3032.54     29.21 o
  -2  -3  10      167.92      168.51     11.92 o
  -1  -3  10      675.73      730.80     19.31 o
   0  -3  10      151.46      145.56     12.53 o
   1  -3  10     4028.28     3770.68     35.21 o
   2  -3  10      112.27      106.73     15.98 o
   3  -3  10     1031.16     1069.33     28.17 o
   4  -3  10      214.36      216.70     18.28 o
   5  -3  10     1171.45     1129.84     31.37 o
   6  -3  10      700.08      702.05     33.17 o
   7  -3  10      180.69      205.02     30.25 o
   8  -3  10        1.79      -18.61     45.44 o
   9  -3  10      181.25      154.01     48.16 o
 -10  -2  10       38.20       51.42     45.67 o
  -9  -2  10        4.26       14.91     41.59 o
  -8  -2  10     1194.95     1076.72     60.96 o
  -7  -2  10        0.19       -4.57     13.01 o
  -6  -2  10       46.68       39.63     14.94 o
  -5  -2  10      116.86      106.77     18.50 o
  -4  -2  10     4050.08     4155.49     33.78 o
  -3  -2  10       32.13       33.89     10.50 o
  -2  -2  10       23.63       31.55      9.29 o
  -1  -2  10       50.90       63.88      8.72 o
   0  -2  10    10882.78    10757.47    135.96 o
   1  -2  10      326.13      340.58     20.42 o
   2  -2  10       59.37       56.22     12.45 o
   3  -2  10      202.89      184.26     16.16 o
   4  -2  10     3915.18     4178.45     55.33 o
   5  -2  10       51.05       40.28     15.78 o
   6  -2  10      460.29      480.62     24.06 o
   7  -2  10       71.36       84.87     18.99 o
   8  -2  10      422.40      511.34     51.23 o
   9  -2  10        7.00       17.61     47.18 o
  10  -2  10        8.47      -12.39     46.46 o
 -10  -1  10       43.54       81.22     49.96 o
  -9  -1  10      169.26      228.40     48.18 o
  -8  -1  10       39.79       59.97     42.68 o
  -7  -1  10      662.00      642.79     21.51 o
  -6  -1  10       71.54       83.41     15.44 o
  -5  -1  10     2073.69     1998.08     36.06 o
  -4  -1  10       50.14       50.91     14.78 o
  -3  -1  10      154.27      204.65     13.04 o
  -2  -1  10        1.83        5.70      8.68 o
  -1  -1  10     9207.73     9205.41    139.88 o
   0  -1  10      159.24      140.90     20.01 o
   1  -1  10        3.20       12.54      6.60 o
   2  -1  10       67.93       70.85     10.31 o
   3  -1  10     6362.20     6461.27     45.90 o
   4  -1  10        2.22        8.11     17.88 o
   5  -1  10      261.12      262.67     22.78 o
   6  -1  10      179.77      185.13     22.77 o
   7  -1  10      488.92      448.73     33.63 o
   8  -1  10        3.37        9.11     16.66 o
   9  -1  10      123.53      140.24     45.87 o
  10  -1  10        1.04        3.03     45.16 o
 -10   0  10      218.12      214.36     52.63 o
  -9   0  10       10.61       24.79     42.51 o
  -8   0  10      496.67      536.78     54.01 o
  -7   0  10       53.38       66.14     16.62 o
  -6   0  10     1288.65     1275.11     24.74 o
  -5   0  10     1009.24      959.10     28.61 o
  -4   0  10     1886.16     1861.03     43.05 o
  -3   0  10      702.13      689.07     15.74 o
  -2   0  10      909.08      768.20     16.14 o
  -1   0  10      680.45      618.94     19.59 o
   0   0  10      316.44      309.65     32.40 o
   1   0  10      456.07      433.13     10.61 o
   2   0  10     3902.63     3631.14     34.68 o
   3   0  10      777.37      768.87     16.87 o
   4   0  10       23.72       20.75     12.45 o
   5   0  10       81.06       90.32     17.53 o
   6   0  10     1411.22     1361.17     39.14 o
   7   0  10       23.54       31.49     43.41 o
   8   0  10       31.95       37.20     45.30 o
   9   0  10        0.38       35.91     50.07 o
  -9   1  10      271.35      273.48     51.58 o
  -8   1  10        3.98       -2.49     43.21 o
  -7   1  10      529.12      549.64     26.23 o
  -6   1  10      524.88      489.51     27.11 o
  -5   1  10       67.60       52.91     17.25 o
  -4   1  10      722.44      719.47     23.02 o
  -3   1  10     1945.20     1932.93     28.44 o
  -2   1  10      214.65      192.15     14.99 o
  -1   1  10     1540.44     1557.90     19.35 o
   0   1  10      203.38      174.27      9.17 o
   1   1  10     5400.56     5172.39    119.72 o
   2   1  10     1017.89      962.80     18.38 o
   3   1  10     1202.05     1259.44     28.49 o
   4   1  10      299.46      294.28     17.24 o
   5   1  10     6108.43     6176.10     52.06 o
   6   1  10      104.32       90.51     23.32 o
   7   1  10      807.94      800.03     57.00 o
   8   1  10       26.91       27.28     20.86 o
   9   1  10      603.15      628.88     28.48 o
  10   1  10        0.16       -4.14     53.10 o
  11   1  10       92.11       74.32     58.91 o
  -9   2  10       12.85       19.63     45.84 o
  -8   2  10       17.05      -18.45     41.94 o
  -7   2  10       31.93       42.89     22.14 o
  -6   2  10      259.68      245.01     43.93 o
  -5   2  10      371.22      334.11     28.40 o
  -4   2  10      568.23      501.02     28.14 o
  -3   2  10      781.89      748.29     28.19 o
  -2   2  10     1910.33     2001.53     33.93 o
  -1   2  10     1184.79     1245.64     25.91 o
   0   2  10      716.39      727.38     19.54 o
   1   2  10     2494.76     2340.32     22.55 o
   2   2  10      427.11      415.23     16.75 o
   3   2  10      385.39      395.18     13.82 o
   4   2  10     2973.54     3002.23     35.29 o
   5   2  10     1172.55     1160.80     33.61 o
   6   2  10        0.78        1.55     22.23 o
   7   2  10       40.31       32.32     22.53 o
   8   2  10      520.99      530.33     31.22 o
   9   2  10       40.40       41.20     19.83 o
  10   2  10       72.23       50.31     53.47 o
  11   2  10        2.33       15.40     50.35 o
  -8   3  10       11.48       34.72     48.07 o
  -7   3  10      793.20      842.47     64.38 o
  -6   3  10       64.98       63.03     42.79 o
  -5   3  10      640.58      652.16     51.61 o
  -4   3  10      418.00      387.60     29.62 o
  -3   3  10      500.01      495.41     28.25 o
  -2   3  10      461.57      469.37     20.27 o
  -1   3  10     2510.23     2532.99     67.51 o
   0   3  10      831.20      885.20     24.92 o
   1   3  10      177.70      166.13     17.16 o
   2   3  10     1135.08     1131.56     21.60 o
   3   3  10      602.24      630.12     24.04 o
   4   3  10       44.95       45.81     14.41 o
   5   3  10        7.31       17.95     20.94 o
   6   3  10      487.56      500.49     29.62 o
   7   3  10     1134.25     1103.23     61.21 o
   8   3  10      129.07      126.83     44.12 o
   9   3  10        2.33        3.75     19.19 o
  10   3  10       44.21       50.85     54.17 o
  11   3  10       98.65      159.02     56.69 o
  -8   4  10      185.74      189.99     54.02 o
  -7   4  10        0.20        7.83     49.57 o
  -6   4  10      298.06      297.82     52.14 o
  -5   4  10       64.47       63.33     41.90 o
  -4   4  10      917.14     1007.81     58.53 o
  -3   4  10      298.37      294.46     27.82 o
  -2   4  10     1737.13     1764.95     42.14 o
  -1   4  10      561.86      592.94     28.00 o
   0   4  10      484.11      473.81     25.65 o
   1   4  10     2067.65     2084.48     66.92 o
   2   4  10     2155.96     2195.36     66.33 o
   3   4  10      376.85      385.72     23.40 o
   4   4  10      497.27      543.85     26.66 o
   5   4  10      729.55      695.75     30.41 o
   6   4  10      499.93      505.81     24.46 o
   7   4  10      182.94      233.00     47.70 o
   8   4  10      453.11      468.10     52.25 o
   9   4  10       43.82       40.78     43.34 o
  10   4  10      267.88      301.18     59.60 o
  11   4  10        0.04       13.23     48.86 o
  -7   5  10       34.25       59.69     50.09 o
  -6   5  10       14.78       42.39     47.42 o
  -5   5  10      352.43      410.77     54.87 o
  -4   5  10       72.97       46.26     39.85 o
  -3   5  10      335.88      351.76     46.20 o
  -2   5  10      206.29      211.25     41.83 o
  -1   5  10     1356.78     1306.62     38.95 o
   0   5  10        0.61       11.50     22.78 o
   1   5  10      174.67      168.00     24.76 o
   2   5  10      564.19      589.92     28.44 o
   3   5  10     1073.85     1075.19     36.28 o
   4   5  10      775.39      764.88     31.07 o
   5   5  10      877.86      880.95     34.64 o
   6   5  10      686.11      702.01     51.24 o
   7   5  10      425.76      500.45     52.39 o
   8   5  10       83.75       79.43     24.82 o
   9   5  10        0.43       -5.09     45.72 o
  10   5  10        6.10      -13.10     49.94 o
  11   5  10       80.10       50.96     53.58 o
  -6   6  10      148.33      149.35     53.13 o
  -5   6  10        0.07       -8.76     48.79 o
  -4   6  10       83.20       72.07     42.89 o
  -3   6  10        2.56       24.39     43.49 o
  -2   6  10      303.71      320.06     45.89 o
  -1   6  10        0.99       -7.78     35.70 o
   0   6  10      210.82      188.70     39.74 o
   1   6  10      533.99      490.47     30.68 o
   2   6  10      957.18      979.37     36.96 o
   3   6  10      286.89      283.74     22.68 o
   4   6  10      150.70      134.83     25.13 o
   5   6  10        1.02       51.86     37.50 o
   6   6  10      445.75      450.90     47.99 o
   7   6  10       54.24       65.59     39.91 o
   8   6  10       17.20        5.67     43.17 o
   9   6  10        7.61        5.92     22.87 o
  10   6  10       25.44       17.86     49.55 o
  11   6  10       24.65       46.12     51.10 o
  -5   7  10       96.50       96.57     48.18 o
  -4   7  10       13.98       45.33     51.63 o
  -3   7  10      236.85      258.18     51.91 o
  -2   7  10        7.00       19.09     44.50 o
  -1   7  10       99.98      105.36     43.30 o
   0   7  10        0.03       12.34     40.48 o
   1   7  10      833.72      979.71     59.43 o
   2   7  10        4.64       -3.85     40.12 o
   3   7  10      111.67      117.28     43.07 o
   4   7  10      196.60      205.19     42.91 o
   5   7  10      460.74      560.07     53.34 o
   6   7  10      190.37      181.16     44.69 o
   7   7  10       18.43        7.80     40.63 o
   8   7  10       27.04       45.79     48.07 o
   9   7  10      233.37      229.84     55.02 o
  10   7  10       20.78       20.65     50.01 o
  -4   8  10       43.60       19.70     51.68 o
  -3   8  10        2.20       29.69     49.25 o
  -2   8  10       13.59       22.55     42.49 o
  -1   8  10       17.27       10.19     46.78 o
   0   8  10      447.01      547.14     56.07 o
   1   8  10       29.73       41.08     43.22 o
   2   8  10       55.96       66.94     43.74 o
   3   8  10        0.82       -5.89     43.04 o
   4   8  10      472.02      521.13     37.94 o
   5   8  10      113.62      122.91     46.16 o
   6   8  10        3.88       39.64     44.58 o
   7   8  10       29.02       17.81     44.51 o
   8   8  10      149.05      183.81     53.51 o
   9   8  10       18.11       12.91     51.41 o
  10   8  10        4.27       -1.71     48.31 o
  -3   9  10       36.53       33.55     47.40 o
  -2   9  10        7.63       19.52     50.86 o
  -1   9  10        1.24       -4.87     48.09 o
   0   9  10       14.24       39.24     42.91 o
   1   9  10       21.61       21.87     43.54 o
   2   9  10        4.31       26.98     42.53 o
   3   9  10      228.51      251.43     50.45 o
   4   9  10       18.18       29.82     31.35 o
   5   9  10        9.30       19.88     45.94 o
   6   9  10        0.01       15.21     42.46 o
   7   9  10        2.30       -2.36     49.13 o
   8   9  10        0.22       22.10     51.88 o
   9   9  10        1.11       -2.53     49.10 o
  -1  10  10        0.46       21.91     47.15 o
   0  10  10       32.02       30.55     47.66 o
   1  10  10        5.19       20.57     47.49 o
   2  10  10      152.58      214.76     49.74 o
   3  10  10        5.67       32.94     50.13 o
   4  10  10       11.87       12.23     33.64 o
   5  10  10       12.58       22.61     49.31 o
   6  10  10      128.47      145.60     53.52 o
   7  10  10        1.31       14.40     49.37 o
   8  10  10        3.87       21.52     47.39 o
   3  11  10       52.34       59.84     48.64 o
   4  11  10        1.48        7.99     36.61 o
   5  11  10        9.41       17.68     47.81 o
   6  11  10        2.16       36.42     52.98 o
  -5 -11  11       51.27       33.95     46.73 o
  -4 -11  11       82.96       63.20     46.84 o
  -3 -11  11       32.17       30.10     43.27 o
  -2 -11  11       33.10       45.44     44.95 o
  -1 -11  11       18.01       30.45     42.30 o
   0 -11  11       46.31       40.54     44.18 o
  -7 -10  11        0.84       20.04     43.67 o
  -6 -10  11      290.54      291.01     53.14 o
  -5 -10  11      125.68      116.65     45.45 o
  -4 -10  11       57.34       62.50     46.52 o
  -3 -10  11        6.98       18.15     42.04 o
  -2 -10  11      174.27      194.04     46.44 o
  -1 -10  11      138.57      144.96     45.65 o
   0 -10  11        0.35       -6.80     43.05 o
   1 -10  11        0.02        6.43     45.45 o
   2 -10  11       24.33       31.94     46.79 o
  -8  -9  11       67.22       64.66     44.69 o
  -7  -9  11      210.51      242.41     51.42 o
  -6  -9  11        8.16       -3.26     41.66 o
  -5  -9  11      311.01      347.75     50.75 o
  -4  -9  11       28.97       40.58     40.85 o
  -2  -9  11      242.33      245.76     44.13 o
  -1  -9  11      238.55      236.21     44.38 o
   0  -9  11        4.32        6.13     39.26 o
   1  -9  11        7.27       26.44     41.82 o
   2  -9  11      144.81      194.68     49.84 o
   3  -9  11       14.83       11.97     44.00 o
   4  -9  11        0.03       -2.02     48.05 o
  -9  -8  11       37.97       55.36     43.93 o
  -8  -8  11      273.94      286.47     51.44 o
  -7  -8  11       30.76       16.17     39.77 o
  -6  -8  11        9.71       17.17     39.71 o
  -5  -8  11       64.85       73.31     38.18 o
  -4  -8  11      802.90      817.00     55.98 o
  -2  -8  11      424.54      402.19     43.89 o
  -1  -8  11       10.16       -3.49     33.98 o
   0  -8  11      287.12      279.18     43.60 o
   1  -8  11      172.92      133.22     41.26 o
   2  -8  11        6.89       16.55     39.03 o
   3  -8  11        3.69      -12.43     41.15 o
   4  -8  11       42.35       22.89     44.00 o
   5  -8  11       26.52       53.05     48.58 o
 -10  -7  11       90.56       94.45     48.85 o
  -9  -7  11      107.42      107.57     46.12 o
  -8  -7  11       10.12       17.36     39.43 o
  -7  -7  11      115.80      104.96     41.11 o
  -6  -7  11      766.96      799.48     55.33 o
  -5  -7  11     1426.96     1449.26     63.82 o
  -4  -7  11      190.23      184.84     30.50 o
  -3  -7  11     1087.42      983.55     31.92 o
  -2  -7  11      486.50      477.31     25.63 o
  -1  -7  11      538.14      565.61     27.04 o
   0  -7  11      608.85      541.07     35.35 o
   1  -7  11       37.19       36.92     27.53 o
   2  -7  11      139.09      179.61     32.47 o
   3  -7  11      257.83      244.53     44.81 o
   4  -7  11       74.68      114.25     46.80 o
   5  -7  11       15.10       41.86     44.46 o
   6  -7  11       97.94       60.96     48.70 o
 -10  -6  11       41.78       63.44     46.67 o
  -9  -6  11       12.10        0.83     42.47 o
  -8  -6  11       86.30       72.01     40.44 o
  -7  -6  11      523.95      574.11     49.66 o
  -6  -6  11      186.74      190.16     23.76 o
  -5  -6  11       32.26       21.64     16.13 o
  -4  -6  11       30.09       29.62     18.40 o
  -3  -6  11     1064.45     1067.85     29.76 o
  -2  -6  11      739.00      760.58     26.98 o
  -1  -6  11      227.08      220.99     20.70 o
   0  -6  11     1515.91     1484.59     34.15 o
   1  -6  11      932.64      941.68     30.12 o
   2  -6  11      366.21      346.01     25.98 o
   3  -6  11      187.50      199.35     31.84 o
   4  -6  11       69.82       76.69     30.24 o
   5  -6  11      171.35      187.83     45.92 o
   6  -6  11        2.49       -9.89     46.27 o
   7  -6  11       66.05       87.23     48.99 o
 -10  -5  11        2.79        1.21     44.75 o
  -9  -5  11        1.07       -3.68     41.09 o
  -8  -5  11      359.72      399.64     48.57 o
  -7  -5  11      821.15      765.19     52.93 o
  -6  -5  11      238.67      273.41     19.79 o
  -5  -5  11        3.67        9.49     14.54 o
  -4  -5  11      149.20      171.57     16.09 o
  -3  -5  11      175.19      181.63     19.86 o
  -2  -5  11       11.26       13.26     16.96 o
  -1  -5  11      284.60      277.44     19.96 o
   0  -5  11     1273.75     1262.59     30.83 o
   1  -5  11      298.87      313.07     27.73 o
   2  -5  11        0.23       12.99     19.42 o
   3  -5  11      214.95      205.62     31.20 o
   4  -5  11      317.01      335.11     32.30 o
   5  -5  11       56.78       32.54     29.06 o
   6  -5  11      293.08      269.53     52.32 o
   7  -5  11       17.65       36.98     46.08 o
   8  -5  11       59.90       51.30     51.79 o
 -10  -4  11       13.14       11.08     42.42 o
  -9  -4  11      442.73      430.03     52.63 o
  -8  -4  11       61.53       63.26     38.91 o
  -7  -4  11       24.95       35.10     19.68 o
  -6  -4  11       56.91       71.81     15.70 o
  -5  -4  11     2602.37     2641.12     31.87 o
  -4  -4  11      375.42      364.28     19.69 o
  -3  -4  11       36.43       48.91     15.80 o
  -2  -4  11        2.26        3.78     12.44 o
  -1  -4  11     7050.71     7160.05     45.12 o
   0  -4  11     2228.53     2347.39     28.81 o
   1  -4  11        2.08        5.30     13.67 o
   2  -4  11        4.87       16.91     17.77 o
   3  -4  11     3109.24     3067.01     77.05 o
   4  -4  11      506.76      491.72     42.42 o
   5  -4  11        1.94        0.18     27.39 o
   6  -4  11       12.23       10.64     28.10 o
   7  -4  11      208.26      187.38     47.03 o
   8  -4  11       72.36       84.95     48.91 o
   9  -4  11       54.23       50.47     52.50 o
 -10  -3  11      248.54      229.18     49.84 o
  -9  -3  11       13.82        5.79     40.28 o
  -8  -3  11      101.22      110.45     39.69 o
  -7  -3  11       37.77       21.37     17.77 o
  -6  -3  11     2234.85     2175.13     86.07 o
  -5  -3  11        9.69        4.79     13.82 o
  -4  -3  11      131.51      137.71     20.16 o
  -3  -3  11        0.24        6.06     11.30 o
  -2  -3  11     6664.90     7022.07     43.02 o
  -1  -3  11        3.22       -1.42     12.24 o
   0  -3  11       36.34       51.69     10.29 o
   1  -3  11      165.19      188.31     13.98 o
   2  -3  11     1610.14     1485.93     28.61 o
   3  -3  11        0.51        1.14     17.83 o
   4  -3  11       21.43       25.91     16.17 o
   5  -3  11      316.97      327.51     23.64 o
   6  -3  11      816.93      826.34     38.36 o
   7  -3  11       99.60      111.50     28.93 o
   8  -3  11      117.20      118.29     44.57 o
   9  -3  11       17.13       31.95     48.84 o
 -10  -2  11        2.54       29.55     45.51 o
  -9  -2  11       38.57       45.40     40.69 o
  -8  -2  11      115.13      129.38     39.72 o
  -7  -2  11      772.36      803.10     25.24 o
  -6  -2  11      109.01      103.68     16.72 o
  -5  -2  11       10.76       20.27     17.47 o
  -4  -2  11      339.68      336.50     17.59 o
  -3  -2  11     3268.79     3316.47     34.60 o
  -2  -2  11      740.16      752.41     14.88 o
  -1  -2  11     1226.36     1122.84     14.88 o
   0  -2  11      116.93      120.21      7.50 o
   1  -2  11     4351.68     4492.53    115.16 o
   2  -2  11        2.45        3.93     11.60 o
   3  -2  11        0.89       -3.85     13.09 o
   4  -2  11       40.05       46.40     18.17 o
   5  -2  11     1152.29     1116.51     25.82 o
   6  -2  11       41.22       40.78     19.10 o
   7  -2  11        7.90        5.25     18.78 o
   8  -2  11      103.05       90.29     27.60 o
   9  -2  11      151.76      158.35     47.23 o
  10  -2  11       13.65       10.58     50.75 o
 -10  -1  11      188.92      152.95     48.89 o
  -9  -1  11       54.75       58.82     30.90 o
  -8  -1  11     1154.34     1214.65     64.15 o
  -7  -1  11        0.90        4.87     15.76 o
  -6  -1  11      420.47      403.05     19.58 o
  -5  -1  11      217.19      203.98     20.48 o
  -4  -1  11     6037.02     6102.17     46.67 o
  -3  -1  11      287.79      265.52     14.31 o
  -2  -1  11     2402.01     2559.23     21.59 o
  -1  -1  11     1199.06     1079.67     26.96 o
   0  -1  11     5497.53     5116.42    136.46 o
   1  -1  11       24.40       23.73      6.21 o
   2  -1  11       77.22       69.14     10.58 o
   3  -1  11        0.28        6.28     12.29 o
   4  -1  11     4075.84     4128.35     52.15 o
   5  -1  11       41.24       48.66     20.15 o
   6  -1  11        5.15       11.03     21.14 o
   7  -1  11        8.02        1.64     20.31 o
   8  -1  11      234.47      232.67     20.28 o
   9  -1  11       50.39       62.28     25.54 o
  10  -1  11        9.48       12.46     47.59 o
 -10   0  11       10.68        1.63     45.73 o
  -9   0  11      274.01      249.85     51.47 o
  -8   0  11       63.21       40.94     42.44 o
  -7   0  11      622.25      604.31     25.72 o
  -6   0  11      312.39      308.46     19.73 o
  -5   0  11      953.18      907.22     24.93 o
  -4   0  11     1075.00     1092.55     21.18 o
  -3   0  11       80.63       89.02     13.42 o
  -2   0  11     2093.05     2022.71     22.79 o
  -1   0  11     8322.62     7738.15    155.04 o
   0   0  11      452.32      502.52     37.65 o
   1   0  11     2733.36     2641.81    120.52 o
   2   0  11        8.14        8.17      9.42 o
   3   0  11     3529.88     3508.14     49.82 o
   4   0  11      174.73      173.05     16.07 o
   5   0  11      553.74      584.11     22.47 o
   6   0  11       38.06       40.47     17.85 o
   7   0  11     1964.89     1976.06     76.09 o
   8   0  11       38.49       13.40     44.59 o
   9   0  11      116.25      159.87     52.00 o
  -9   1  11        2.06       25.58     45.88 o
  -8   1  11      110.16      123.78     44.42 o
  -7   1  11       34.47       37.74     19.47 o
  -6   1  11      671.21      598.54     28.47 o
  -5   1  11      479.25      484.65     22.68 o
  -4   1  11      208.22      210.17     18.55 o
  -3   1  11      986.84      983.47     23.08 o
  -2   1  11     2882.97     2848.39     29.64 o
  -1   1  11     1631.90     1666.11     19.84 o
   0   1  11      297.01      281.64     11.37 o
   1   1  11       65.37       54.89      7.03 o
   2   1  11     1789.83     1747.20     18.54 o
   3   1  11     1767.25     1767.86     28.46 o
   4   1  11       52.31       51.06     17.12 o
   5   1  11      180.65      168.87     23.30 o
   6   1  11      662.75      710.21     32.08 o
   7   1  11       63.18       68.14     38.99 o
   8   1  11       51.45       32.04     41.65 o
   9   1  11        0.56       -9.54     48.52 o
  10   1  11      207.66      252.23     55.91 o
  11   1  11        2.22        1.29     50.22 o
  -9   2  11      132.19      114.82     47.02 o
  -8   2  11        3.34       13.50     42.04 o
  -7   2  11      601.26      571.96     33.96 o
  -6   2  11      111.77       96.85     22.99 o
  -5   2  11     2071.81     2010.04     47.19 o
  -4   2  11      413.31      436.56     27.88 o
  -3   2  11     1552.98     1607.25     35.66 o
  -2   2  11      155.38      170.06     17.73 o
  -1   2  11      563.86      547.63     19.96 o
   0   2  11     2440.40     2373.41     30.06 o
   1   2  11     2890.73     2791.46     24.30 o
   2   2  11      606.18      610.01     18.30 o
   3   2  11      819.63      882.55     18.83 o
   4   2  11     1346.48     1333.49     30.45 o
   5   2  11     2791.01     2769.32     46.45 o
   6   2  11       75.90       96.45     23.50 o
   7   2  11      181.34      169.01     44.69 o
   8   2  11       84.29      104.95     45.46 o
   9   2  11      148.49      132.89     47.79 o
  10   2  11        3.43        8.98     45.75 o
  11   2  11       28.86       35.40     54.67 o
  -8   3  11      136.08      129.86     47.03 o
  -7   3  11       11.61       12.62     42.54 o
  -6   3  11     1062.72     1145.58     66.31 o
  -5   3  11       80.07       87.86     40.01 o
  -4   3  11      927.47      830.72     35.40 o
  -3   3  11       69.19       86.84     21.91 o
  -2   3  11     3117.81     3111.54     63.53 o
  -1   3  11     1153.57     1191.00     30.46 o
   0   3  11     1409.30     1436.31     29.63 o
   1   3  11     2323.97     2340.25     35.22 o
   2   3  11     5763.97     5658.49     50.59 o
   3   3  11      810.38      779.49     31.63 o
   4   3  11     1166.55     1147.34     24.53 o
   5   3  11      986.93     1010.42     33.12 o
   6   3  11      291.78      260.96     25.99 o
   7   3  11      210.88      188.33     41.96 o
   8   3  11     1071.49     1028.13     62.13 o
   9   3  11       69.95       66.35     44.01 o
  10   3  11      123.74      112.91     49.30 o
  11   3  11       11.61      -22.79     54.65 o
  -8   4  11        0.03        3.72     48.85 o
  -7   4  11      206.87      245.43     54.32 o
  -6   4  11        0.02       -2.39     46.25 o
  -5   4  11        1.15       -4.10     39.24 o
  -4   4  11      313.67      268.92     44.77 o
  -3   4  11      601.98      597.13     32.14 o
  -2   4  11      137.22      123.27     24.09 o
  -1   4  11     1040.88     1099.79     33.77 o
   0   4  11     1551.39     1583.28     36.05 o
   1   4  11      387.64      385.57     23.51 o
   2   4  11      397.47      393.49     18.87 o
   3   4  11     1052.93     1022.33     30.68 o
   4   4  11      803.72      813.61     29.66 o
   5   4  11      774.19      736.17     31.39 o
   6   4  11      298.10      285.35     18.98 o
   7   4  11      898.47      926.93     36.52 o
   8   4  11       86.90       83.90     42.27 o
   9   4  11        8.60       11.14     44.62 o
  10   4  11       30.77       45.51     49.52 o
  11   4  11       81.32       92.41     57.85 o
  -7   5  11        6.34       16.14     48.19 o
  -6   5  11      115.79      130.59     48.68 o
  -5   5  11        4.03       30.28     44.88 o
  -4   5  11      321.22      375.63     48.75 o
  -3   5  11        8.02        0.68     37.06 o
  -2   5  11        6.54        3.66     38.27 o
  -1   5  11      226.13      206.04     25.70 o
   0   5  11     1201.04     1181.60     40.09 o
   1   5  11      392.90      390.97     26.90 o
   2   5  11      185.44      203.55     43.32 o
   3   5  11      380.89      403.84     21.67 o
   4   5  11      304.82      288.94     26.06 o
   5   5  11     1190.03     1095.53     36.96 o
   6   5  11      219.54      220.45     43.20 o
   7   5  11      292.88      308.83     48.00 o
   8   5  11       92.15      101.37     25.34 o
   9   5  11       21.92       22.62     22.99 o
  10   5  11       17.61       39.09     49.69 o
  11   5  11        4.37        7.06     54.26 o
  -6   6  11        1.99        4.66     49.89 o
  -5   6  11      356.18      339.59     56.51 o
  -4   6  11        0.39        3.33     40.97 o
  -3   6  11      123.87      104.46     45.09 o
  -2   6  11       43.51       29.84     37.98 o
  -1   6  11      973.71     1003.56     57.55 o
   0   6  11      158.21      129.33     39.32 o
   1   6  11      106.99       88.92     25.36 o
   2   6  11      134.64      127.11     24.92 o
   3   6  11      961.48      963.08     53.07 o
   4   6  11        7.58       16.88     36.92 o
   5   6  11       10.85        6.44     36.22 o
   6   6  11       50.05       47.24     41.21 o
   7   6  11      155.11      159.47     46.22 o
   8   6  11        2.08        1.18     41.51 o
   9   6  11       72.24       94.39     26.11 o
  10   6  11       31.30       14.18     50.21 o
  11   6  11       39.59       29.68     56.93 o
  -5   7  11        0.55       -5.78     45.00 o
  -4   7  11       67.86       94.82     50.91 o
  -3   7  11        0.12        0.26     45.94 o
  -2   7  11      207.73      221.63     49.28 o
  -1   7  11        3.94      -18.80     42.23 o
   0   7  11      200.36      195.19     45.99 o
   1   7  11        1.58        4.88     41.03 o
   2   7  11      246.88      297.07     43.54 o
   3   7  11       58.93       67.86     37.57 o
   4   7  11        0.59        8.57     39.08 o
   5   7  11      220.04      167.41     44.99 o
   6   7  11      216.21      242.55     44.63 o
   7   7  11       14.08       12.56     42.12 o
   8   7  11       35.08       56.31     42.97 o
   9   7  11       33.26       38.50     26.60 o
  10   7  11       49.28       41.87     52.60 o
  -4   8  11        0.65       11.84     50.62 o
  -3   8  11      131.85      146.31     50.88 o
  -2   8  11       12.22        8.77     43.71 o
  -1   8  11       21.72       23.86     44.34 o
   0   8  11       14.48       31.19     45.14 o
   1   8  11       86.08       81.90     45.28 o
   2   8  11      106.59       99.99     41.49 o
   3   8  11       17.14       15.15     38.15 o
   4   8  11        3.81        5.24     29.24 o
   5   8  11      378.67      447.99     53.28 o
   6   8  11       22.43       14.07     44.51 o
   7   8  11       19.93       29.49     41.80 o
   8   8  11       12.69        1.00     43.83 o
   9   8  11       58.94       59.19     46.87 o
  10   8  11       13.53       50.90     54.56 o
  -2   9  11       56.82       40.31     47.64 o
  -1   9  11       12.14       16.74     43.72 o
   0   9  11      120.02      108.26     50.56 o
   1   9  11       72.92       93.55     46.35 o
   2   9  11        8.82       -0.51     45.59 o
   3   9  11       15.71       24.88     45.88 o
   4   9  11      262.79      247.81     34.02 o
   5   9  11        1.14       44.94     47.96 o
   6   9  11       49.64       39.43     44.40 o
   7   9  11       11.11       -6.85     43.72 o
   8   9  11      111.32      101.06     49.48 o
   9   9  11        0.36       12.73     52.42 o
   0  10  11        0.07       -5.61     47.67 o
   1  10  11       16.21       24.87     48.81 o
   2  10  11       12.15        3.52     50.40 o
   3  10  11       59.14       64.63     46.35 o
   4  10  11       68.58       96.46     34.50 o
   5  10  11        0.10       16.67     45.79 o
   6  10  11       13.31       32.69     44.20 o
   7  10  11       49.79       75.29     48.64 o
   8  10  11        0.03        0.80     55.04 o
   3  11  11       10.11       -5.97     52.38 o
   4  11  11        1.46      -12.99     34.22 o
   5  11  11       24.21       12.52     52.66 o
  -4 -11  12       44.07       61.65     45.53 o
  -2 -11  12        7.19       15.95     43.09 o
  -1 -11  12        2.46       -8.51     42.43 o
   0 -11  12       25.40       47.44     44.85 o
  -7 -10  12      115.37       87.40     47.44 o
  -6 -10  12        1.64       16.70     45.90 o
  -5 -10  12       57.45       76.88     45.72 o
  -4 -10  12      166.18      214.67     49.73 o
  -2 -10  12        0.04        8.73     39.04 o
  -1 -10  12       66.34       50.16     41.27 o
   0 -10  12       87.17       76.74     42.71 o
   1 -10  12        3.14        3.18     44.68 o
   2 -10  12        6.24        9.99     44.41 o
  -8  -9  12       19.67       45.87     44.73 o
  -7  -9  12       66.58       18.72     44.38 o
  -6  -9  12      228.47      279.72     49.09 o
  -5  -9  12       52.29       52.57     41.16 o
  -4  -9  12       22.02       13.51     40.53 o
  -3  -9  12        2.43       14.05     38.27 o
  -2  -9  12      216.42      210.56     43.18 o
  -1  -9  12      257.35      219.95     42.83 o
   0  -9  12       36.79       22.57     38.05 o
   1  -9  12        8.85       26.39     40.72 o
   2  -9  12      169.62      178.64     47.25 o
   3  -9  12       62.56       81.84     45.58 o
   4  -9  12       29.41       17.91     47.69 o
  -9  -8  12       18.28       15.55     42.39 o
  -8  -8  12      221.65      186.23     47.14 o
  -7  -8  12      299.57      320.88     49.42 o
  -6  -8  12       19.79       13.94     38.21 o
  -5  -8  12       16.15       -1.43     36.83 o
  -4  -8  12      302.09      293.37     45.13 o
  -3  -8  12      646.03      648.80     51.22 o
  -2  -8  12       95.24       87.14     35.22 o
  -1  -8  12      151.74      160.94     37.34 o
   0  -8  12       23.26        7.23     34.39 o
   1  -8  12      601.77      565.77     50.47 o
   2  -8  12      212.47      228.64     43.23 o
   3  -8  12       10.89       -6.80     40.33 o
   4  -8  12       38.68       50.31     44.66 o
   5  -8  12       61.87       37.17     46.32 o
 -10  -7  12        0.28        7.06     44.12 o
  -9  -7  12      174.29      197.39     46.85 o
  -8  -7  12      207.19      180.68     45.40 o
  -7  -7  12        0.46       13.47     37.93 o
  -6  -7  12      144.91      144.62     40.41 o
  -5  -7  12      276.38      329.35     32.02 o
  -4  -7  12     1320.34     1314.60     44.76 o
  -3  -7  12       38.48       57.09     21.10 o
  -2  -7  12       74.16       88.45     20.03 o
  -1  -7  12        0.75        2.04     19.24 o
   0  -7  12      140.52      159.36     29.01 o
   1  -7  12      133.00      114.40     29.20 o
   2  -7  12      342.57      347.39     34.24 o
   3  -7  12       15.31       23.94     29.90 o
   4  -7  12      142.55      140.74     46.92 o
   5  -7  12      103.25      127.52     45.84 o
   6  -7  12        5.21        8.49     49.21 o
 -10  -6  12      130.09      152.45     48.97 o
  -9  -6  12       29.92       25.35     42.12 o
  -8  -6  12        0.39        6.09     36.83 o
  -7  -6  12       47.35       69.54     37.46 o
  -6  -6  12      932.81      900.53     51.96 o
  -5  -6  12      988.66      933.45     49.65 o
  -4  -6  12       79.96       67.84     18.67 o
  -3  -6  12      616.04      602.60     25.69 o
  -2  -6  12     1303.10     1327.43     31.26 o
  -1  -6  12      614.97      594.26     25.17 o
   0  -6  12       30.94       32.05     18.79 o
   1  -6  12      783.59      745.47     30.05 o
   2  -6  12       74.70       89.19     21.17 o
   3  -6  12      593.92      558.68     37.74 o
   4  -6  12      135.10      127.79     30.97 o
   5  -6  12       10.07       15.80     41.54 o
   6  -6  12       20.22       17.43     42.66 o
   7  -6  12       17.68       -1.34     48.77 o
 -10  -5  12        3.20        6.73     43.43 o
  -9  -5  12        0.53       11.96     39.65 o
  -8  -5  12        8.03        5.03     37.61 o
  -7  -5  12     1157.95     1142.11     37.04 o
  -6  -5  12      551.34      589.27     36.35 o
  -5  -5  12      402.74      381.47     18.94 o
  -4  -5  12      124.01      121.36     15.36 o
  -3  -5  12     2161.86     2190.26     55.49 o
  -2  -5  12      492.80      500.16     23.93 o
  -1  -5  12      130.86      116.09     18.38 o
   0  -5  12       91.74       81.93     22.50 o
   1  -5  12     1097.06     1143.10     41.50 o
   2  -5  12     1331.18     1310.03     33.25 o
   3  -5  12      374.81      361.75     32.15 o
   4  -5  12       10.53       17.04     27.43 o
   5  -5  12       19.36       15.86     28.39 o
   6  -5  12       16.71       28.56     31.80 o
   7  -5  12       66.96       59.87     48.11 o
   8  -5  12        9.28       32.85     48.26 o
 -10  -4  12       24.64       41.38     44.08 o
  -9  -4  12       25.38       20.80     41.39 o
  -8  -4  12      529.98      534.77     51.74 o
  -7  -4  12        9.73       14.29     20.69 o
  -6  -4  12        1.07        4.92     13.36 o
  -5  -4  12      116.03      126.92     14.88 o
  -4  -4  12     1190.53     1169.66     27.74 o
  -3  -4  12      861.94      834.63     24.36 o
  -2  -4  12        6.14        4.83     12.34 o
  -1  -4  12      726.32      728.32     18.35 o
   0  -4  12     5245.22     5534.47     74.83 o
   1  -4  12     1023.50     1023.51     22.49 o
   2  -4  12      145.60      130.01     26.57 o
   3  -4  12      214.33      234.84     22.22 o
   4  -4  12      358.12      363.45     31.84 o
   5  -4  12       29.27       16.35     27.53 o
   6  -4  12      425.79      411.33     35.17 o
   7  -4  12        7.25       10.49     29.65 o
   8  -4  12      119.06      116.19     48.32 o
   9  -4  12       11.77        4.85     46.73 o
 -10  -3  12       47.23       56.18     44.98 o
  -9  -3  12      323.33      348.38     48.88 o
  -8  -3  12        7.63       10.19     37.65 o
  -7  -3  12       32.33       18.48     18.20 o
  -6  -3  12       24.16       16.44     16.04 o
  -5  -3  12     1587.06     1596.92     28.95 o
  -4  -3  12       72.42       95.34     15.85 o
  -3  -3  12        6.16        4.04     11.55 o
  -2  -3  12       13.27        9.54     10.80 o
  -1  -3  12     4886.68     5041.16     41.17 o
   0  -3  12       35.23       23.32      9.82 o
   1  -3  12      355.18      370.72     14.64 o
   2  -3  12      327.33      319.72     16.06 o
   3  -3  12     1789.84     1834.88     51.18 o
   4  -3  12      229.97      230.41     18.50 o
   5  -3  12        0.69       19.70     25.19 o
   6  -3  12      131.10      149.26     28.92 o
   7  -3  12      569.43      611.23     37.02 o
   8  -3  12        9.66       13.67     27.82 o
   9  -3  12       61.60       65.71     45.61 o
 -10  -2  12      309.52      297.09     53.68 o
  -9  -2  12        0.08        1.77     41.50 o
  -8  -2  12      270.77      281.29     43.69 o
  -7  -2  12      281.86      275.81     21.23 o
  -6  -2  12     1292.71     1228.89     30.26 o
  -5  -2  12       15.64       12.50     18.56 o
  -4  -2  12       81.78       78.61     14.46 o
  -3  -2  12      645.01      673.11     19.74 o
  -2  -2  12     3964.48     3886.92     50.42 o
  -1  -2  12        5.73        6.73      7.02 o
   0  -2  12       49.37       36.60      7.85 o
   1  -2  12        1.01        2.83      9.18 o
   2  -2  12      725.62      684.19     16.90 o
   3  -2  12        1.40        0.66     12.45 o
   4  -2  12      107.87      111.63     19.07 o
   5  -2  12       47.53       32.62     16.30 o
   6  -2  12      684.29      706.69     27.29 o
   7  -2  12        2.08        3.13     18.89 o
   8  -2  12       29.37       49.72     27.99 o
   9  -2  12        3.26       12.68     26.86 o
  10  -2  12       85.06       96.27     50.49 o
 -10  -1  12        2.26       14.39     43.78 o
  -9  -1  12      232.11      242.03     47.87 o
  -8  -1  12       30.00       51.08     38.85 o
  -7  -1  12      780.68      847.74     28.03 o
  -6  -1  12        6.37        5.47     15.45 o
  -5  -1  12     1083.65     1048.59     30.29 o
  -4  -1  12      768.54      757.95     25.72 o
  -3  -1  12     5053.98     5215.46     52.03 o
  -2  -1  12      545.96      513.33     17.30 o
  -1  -1  12       30.13       35.63      5.63 o
   0  -1  12     1641.67     1629.21     36.91 o
   1  -1  12     7306.43     7215.39    228.30 o
   2  -1  12      135.15      135.84     10.94 o
   3  -1  12        1.41        2.37     11.87 o
   4  -1  12        6.31        1.72     13.74 o
   5  -1  12     2458.11     2443.78     37.87 o
   6  -1  12       19.82       17.42     21.29 o
   7  -1  12        9.86       16.46     17.49 o
   8  -1  12       23.24       16.26     17.83 o
   9  -1  12      421.21      437.66     32.08 o
  10  -1  12        2.69       26.96     49.83 o
 -10   0  12      125.97      109.02     49.32 o
  -9   0  12        2.33       -2.70     42.82 o
  -8   0  12      238.86      286.63     47.92 o
  -7   0  12       25.85       31.80     19.13 o
  -6   0  12      731.79      695.57     32.51 o
  -5   0  12       86.80       67.76     17.36 o
  -4   0  12     2296.08     2323.07     32.99 o
  -3   0  12      680.74      697.81     19.24 o
  -2   0  12        7.92        8.77      9.55 o
  -1   0  12     1102.33     1023.48     48.51 o
   0   0  12     9808.13     9914.87    113.15 o
   1   0  12      252.17      244.39     32.06 o
   2   0  12      303.50      293.19     14.48 o
   3   0  12     1183.67     1155.02     22.05 o
   4   0  12     3149.71     3115.94     39.30 o
   5   0  12        0.78        0.59     16.42 o
   6   0  12       45.86       42.41     15.64 o
   7   0  12       10.98       19.12     26.21 o
   8   0  12      675.88      673.41     37.46 o
   9   0  12        3.76        9.94     23.57 o
  -9   1  12      126.12      126.63     47.93 o
  -8   1  12        6.57        6.74     42.00 o
  -7   1  12      659.99      689.56     30.44 o
  -6   1  12      106.87       97.26     21.96 o
  -5   1  12     1156.52     1116.95     35.54 o
  -4   1  12      609.29      632.89     22.57 o
  -3   1  12     1613.46     1564.76     27.06 o
  -2   1  12      558.92      603.34     17.33 o
  -1   1  12     2955.42     2989.17     53.81 o
   0   1  12     2519.43     2420.28     20.54 o
   1   1  12     1281.57     1269.93     21.76 o
   2   1  12     2077.23     2017.54     23.26 o
   3   1  12     8458.55     8276.38     57.14 o
   4   1  12      673.42      704.74     25.09 o
   5   1  12      547.48      606.16     27.82 o
   6   1  12      166.32      151.94     24.83 o
   7   1  12      977.69      976.75     57.96 o
   8   1  12        0.21       -6.51     24.42 o
   9   1  12        0.95       -6.30     45.26 o
  10   1  12        8.84       27.62     49.62 o
  11   1  12       47.84       39.19     57.02 o
  -9   2  12        0.84        4.77     42.16 o
  -8   2  12      179.61      189.14     48.09 o
  -7   2  12       44.33       41.29     22.03 o
  -6   2  12      616.57      624.97     31.52 o
  -5   2  12       49.64       44.10     23.13 o
  -4   2  12     1860.03     1877.25     41.71 o
  -3   2  12        5.06       20.84     18.59 o
  -2   2  12     1348.06     1357.03     29.30 o
  -1   2  12      858.02      907.22     18.28 o
   0   2  12       28.72       50.08     12.36 o
   1   2  12      120.10      133.93      9.94 o
   2   2  12    10615.58    10448.33    297.31 o
   3   2  12     4942.33     4747.62     45.16 o
   4   2  12       54.17       53.39     16.93 o
   5   2  12      271.33      262.14     23.79 o
   6   2  12     1146.20     1121.00     47.96 o
   7   2  12       61.17       74.69     42.37 o
   8   2  12      176.31      172.42     44.81 o
   9   2  12       38.47       29.73     46.96 o
  10   2  12      285.38      304.41     59.04 o
  11   2  12        2.12        2.44     52.49 o
  -8   3  12        4.39        2.33     44.31 o
  -7   3  12      387.40      430.53     53.92 o
  -6   3  12       16.41       26.70     40.77 o
  -5   3  12       94.87      110.23     41.00 o
  -4   3  12       70.09       99.93     24.86 o
  -3   3  12       47.59       36.67     21.18 o
  -2   3  12        5.21        6.37     19.52 o
  -1   3  12     2275.88     2302.59     38.95 o
   0   3  12      935.82      993.80     26.07 o
   1   3  12      669.17      656.37     22.46 o
   2   3  12     3388.03     3290.14     39.78 o
   3   3  12      348.36      366.42     21.20 o
   4   3  12      307.02      284.06     19.18 o
   5   3  12     2010.22     1993.83     29.34 o
   6   3  12      392.36      384.54     22.87 o
   7   3  12      157.51      159.38     25.45 o
   8   3  12       76.02       68.61     24.55 o
   9   3  12      292.05      347.21     54.38 o
  10   3  12       23.82       51.99     52.41 o
  11   3  12       80.99       79.74     54.54 o
  -8   4  12       35.73       29.43     50.60 o
  -7   4  12        0.30      -10.27     47.31 o
  -6   4  12      255.84      233.55     50.51 o
  -5   4  12       56.80       58.65     42.25 o
  -4   4  12      477.33      450.72     48.69 o
  -3   4  12       28.00       32.41     23.94 o
  -2   4  12      675.26      670.81     31.55 o
  -1   4  12      389.87      396.55     25.60 o
   0   4  12      574.51      571.19     26.70 o
   1   4  12      248.49      245.43     21.40 o
   2   4  12     1989.02     2153.19     53.58 o
   3   4  12      356.43      374.97     23.95 o
   4   4  12       92.09       93.37     20.92 o
   5   4  12      703.43      674.12     30.62 o
   6   4  12      176.78      218.85     18.40 o
   7   4  12       96.13      117.77     26.98 o
   8   4  12      192.35      198.83     27.15 o
   9   4  12      131.75      119.20     25.38 o
  10   4  12        8.16       24.66     50.09 o
  11   4  12        2.36        9.98     50.25 o
  -7   5  12       44.90       36.40     45.61 o
  -6   5  12        7.19        4.28     44.26 o
  -5   5  12      283.15      297.01     49.99 o
  -4   5  12        5.19       24.62     41.11 o
  -3   5  12      584.21      614.46     52.35 o
  -2   5  12       62.46       66.65     39.17 o
  -1   5  12      284.59      264.41     34.50 o
   0   5  12       40.72       37.73     22.39 o
   1   5  12     1150.67     1197.27     50.29 o
   2   5  12      317.10      319.21     26.06 o
   3   5  12      350.49      301.72     24.89 o
   4   5  12      377.16      361.48     26.69 o
   5   5  12      111.22      139.80     24.97 o
   6   5  12      463.33      463.97     46.61 o
   7   5  12      209.92      217.26     29.69 o
   8   5  12       84.21       78.39     25.90 o
   9   5  12       47.63       45.02     25.46 o
  10   5  12       12.72       30.20     49.80 o
  11   5  12       86.70      112.55     56.21 o
  -6   6  12       56.32       64.74     49.69 o
  -5   6  12        0.01       10.71     46.94 o
  -4   6  12      109.38      122.86     45.13 o
  -3   6  12        0.03       19.91     42.31 o
  -2   6  12       81.14       65.82     39.54 o
  -1   6  12        9.33        0.76     36.25 o
   0   6  12      835.33      879.87     54.31 o
   1   6  12      145.26      146.82     25.61 o
   2   6  12       51.91       28.13     22.74 o
   3   6  12       14.72       20.33     19.31 o
   4   6  12      978.82     1061.06     54.41 o
   5   6  12       17.46       24.96     37.40 o
   6   6  12        6.76       10.39     39.48 o
   7   6  12      115.67      114.66     44.29 o
   8   6  12      388.00      347.24     32.05 o
   9   6  12       63.42       62.62     26.09 o
  10   6  12       45.89       62.15     52.10 o
  -5   7  12       88.82      119.26     50.54 o
  -4   7  12        0.30       -9.31     48.30 o
  -3   7  12       45.79       68.18     46.82 o
  -2   7  12       44.64       37.96     43.54 o
  -1   7  12      406.85      449.65     52.65 o
   0   7  12       45.68       37.74     41.37 o
   1   7  12       27.94       28.67     39.20 o
   2   7  12       90.13       72.57     38.42 o
   3   7  12      365.29      385.01     32.29 o
   4   7  12       16.58       13.58     36.85 o
   5   7  12       44.26       37.37     39.72 o
   6   7  12        0.29       -1.53     38.53 o
   7   7  12      299.73      363.54     52.00 o
   8   7  12        2.17       29.33     44.44 o
   9   7  12       13.86       40.44     36.12 o
  10   7  12        4.62        6.92     48.11 o
  -4   8  12       25.30       46.03     50.24 o
  -3   8  12       17.33       27.45     44.76 o
  -2   8  12      118.29      113.63     46.09 o
  -1   8  12        3.44       11.98     42.32 o
   0   8  12       96.34      104.17     45.74 o
   1   8  12       17.01       45.11     42.12 o
   2   8  12       53.67       78.91     41.33 o
   3   8  12        3.53       20.12     40.91 o
   4   8  12       54.04       69.03     29.04 o
   5   8  12        7.70        8.92     42.73 o
   6   8  12      474.31      489.96     54.67 o
   7   8  12       15.07        0.51     44.96 o
   8   8  12        4.70      -25.06     45.25 o
   9   8  12       33.92       38.83     52.08 o
  10   8  12       49.56       55.43     49.45 o
  -2   9  12        2.06       28.31     46.14 o
  -1   9  12        2.69       -8.27     46.01 o
   0   9  12       16.30       41.57     47.43 o
   1   9  12      143.76      133.88     50.46 o
   2   9  12        3.55       -3.66     43.23 o
   3   9  12       14.53       22.89     45.55 o
   4   9  12        0.07       18.88     30.88 o
   5   9  12       53.97       69.72     45.28 o
   6   9  12        4.39        4.10     46.47 o
   7   9  12        0.08       -4.03     46.07 o
   8   9  12        6.94       -8.59     50.38 o
   9   9  12      130.04      149.39     55.77 o
   0  10  12       31.80       22.95     51.78 o
   1  10  12        1.55        4.99     43.71 o
   2  10  12        3.18       34.28     45.97 o
   3  10  12       46.79       72.58     51.67 o
   4  10  12       45.74       32.65     31.93 o
   5  10  12        5.84       12.00     46.21 o
   6  10  12       10.89       14.42     46.59 o
   7  10  12        5.72        9.88     50.09 o
   8  10  12        0.70       34.97     51.14 o
   4  11  12        7.54      -13.99     46.81 o
   5  11  12        1.33      -14.31     49.38 o
  -4 -11  13        1.27        2.13     44.68 o
  -3 -11  13      131.33      146.59     48.51 o
  -2 -11  13       49.17       43.61     40.50 o
  -1 -11  13        0.01       14.28     43.68 o
   0 -11  13        0.83       -8.25     43.91 o
  -7 -10  13       26.46       29.18     43.95 o
  -6 -10  13       51.66       50.68     44.39 o
  -5 -10  13        5.61       19.63     44.03 o
  -4 -10  13      180.98      140.29     47.23 o
  -3 -10  13      121.09      143.48     45.56 o
  -2 -10  13       15.07       17.51     39.79 o
  -1 -10  13        0.16       -7.50     39.32 o
   0 -10  13       32.72       39.38     40.82 o
   1 -10  13       47.09       -3.09     43.26 o
   2 -10  13        7.41       20.15     44.12 o
  -8  -9  13       34.08       30.46     43.85 o
  -7  -9  13       64.38       62.28     42.66 o
  -6  -9  13       24.46       22.29     40.45 o
  -5  -9  13      263.66      238.03     46.15 o
  -4  -9  13      171.06      196.42     44.88 o
  -3  -9  13       22.46       22.82     39.96 o
  -2  -9  13        2.58       -2.58     36.57 o
  -1  -9  13      119.51       91.59     38.87 o
   0  -9  13       94.06      141.27     41.35 o
   1  -9  13       17.82       -0.17     40.50 o
   2  -9  13       27.76       23.83     42.09 o
   3  -9  13       57.11       80.50     44.73 o
   4  -9  13       23.16       34.41     44.91 o
  -9  -8  13        5.41       -7.93     41.65 o
  -8  -8  13        6.22       -4.02     41.53 o
  -7  -8  13      222.47      212.34     46.67 o
  -6  -8  13      340.53      336.53     46.29 o
  -5  -8  13        0.05        2.44     34.92 o
  -4  -8  13      118.64       87.72     37.75 o
  -3  -8  13      177.51      213.07     32.42 o
  -2  -8  13      763.28      775.57     40.44 o
  -1  -8  13       34.30       72.40     30.62 o
   0  -8  13        9.01       21.82     28.15 o
   1  -8  13       37.10       36.97     37.07 o
   2  -8  13      194.47      214.58     44.01 o
   3  -8  13       28.83       51.74     41.75 o
   4  -8  13        4.64       45.54     43.05 o
   5  -8  13        8.24        4.44     44.25 o
  -9  -7  13        1.37      -30.12     41.96 o
  -8  -7  13      329.27      357.67     49.39 o
  -7  -7  13       66.78       78.85     39.67 o
  -6  -7  13       27.09       35.65     36.09 o
  -5  -7  13      440.12      404.44     45.60 o
  -4  -7  13      466.28      507.04     35.68 o
  -3  -7  13     1016.31      923.20     31.35 o
  -2  -7  13       44.07       37.06     18.37 o
  -1  -7  13        1.65       -1.01     18.39 o
   0  -7  13      387.48      387.32     40.70 o
   1  -7  13      436.24      476.20     36.31 o
   2  -7  13       59.80       68.64     29.15 o
   3  -7  13        9.72       26.65     29.99 o
   4  -7  13       40.69       28.79     42.68 o
   5  -7  13      129.80      133.09     45.63 o
   6  -7  13       72.40       96.80     49.08 o
 -10  -6  13       11.13       18.61     42.69 o
  -9  -6  13      209.86      197.35     45.39 o
  -8  -6  13        4.06       18.91     38.63 o
  -7  -6  13       28.79       26.74     35.14 o
  -6  -6  13       45.34       42.93     25.37 o
  -5  -6  13     1805.53     1650.73     68.48 o
  -4  -6  13      503.45      522.31     24.84 o
  -3  -6  13       33.70       41.41     18.01 o
  -2  -6  13      502.92      492.96     30.11 o
  -1  -6  13      444.12      487.81     24.11 o
   0  -6  13       64.97       72.65     18.50 o
   1  -6  13       34.46       34.92     19.51 o
   2  -6  13      155.78      141.53     21.53 o
   3  -6  13      211.67      241.57     33.28 o
   4  -6  13      135.66      146.36     31.69 o
   5  -6  13      200.55      217.30     34.96 o
   6  -6  13       13.81       22.83     42.68 o
   7  -6  13       39.55       43.48     46.69 o
 -10  -5  13      174.02      167.12     47.98 o
  -9  -5  13       11.71       13.90     40.13 o
  -8  -5  13       10.60        0.88     36.95 o
  -7  -5  13       78.25       82.74     23.24 o
  -6  -5  13     1741.61     1637.91     57.22 o
  -5  -5  13      276.06      295.41     18.48 o
  -4  -5  13       48.85       49.42     14.34 o
  -3  -5  13        1.10        7.16     16.86 o
  -2  -5  13     3434.73     3382.96     52.81 o
  -1  -5  13      417.94      427.44     20.03 o
   0  -5  13       55.78       43.14     22.28 o
   1  -5  13      367.95      371.26     28.55 o
   2  -5  13      662.56      687.23     27.53 o
   3  -5  13      387.20      407.44     33.14 o
   4  -5  13      276.01      298.28     32.42 o
   5  -5  13       29.75       52.28     29.61 o
   6  -5  13       72.03       83.24     31.98 o
   7  -5  13       90.80      101.52     49.82 o
   8  -5  13       48.08       42.75     50.26 o
 -10  -4  13        8.63       17.79     42.12 o
  -9  -4  13       16.06       29.89     40.57 o
  -8  -4  13       95.84       87.83     38.30 o
  -7  -4  13     1560.69     1605.96     39.85 o
  -6  -4  13        3.66        3.40     13.59 o
  -5  -4  13      167.35      156.97     15.21 o
  -4  -4  13      174.11      168.75     18.33 o
  -3  -4  13     4918.09     4794.13     47.40 o
  -2  -4  13     1676.99     1745.90     30.68 o
  -1  -4  13       16.45       20.21     15.44 o
   0  -4  13       13.93       25.03     12.23 o
   1  -4  13     2227.47     2205.88     29.10 o
   2  -4  13      578.34      558.24     52.52 o
   3  -4  13      383.54      337.19     23.22 o
   4  -4  13       41.78       42.24     27.57 o
   5  -4  13       28.03        8.02     27.25 o
   6  -4  13       38.19       63.44     29.73 o
   7  -4  13      170.68      178.10     32.97 o
   8  -4  13        8.00       21.68     45.06 o
   9  -4  13       49.27       48.84     50.03 o
 -10  -3  13      109.74      118.99     46.27 o
  -9  -3  13       11.98       19.52     39.70 o
  -8  -3  13      627.96      683.79     52.36 o
  -7  -3  13      130.83      119.60     20.87 o
  -6  -3  13        3.01        3.74     15.95 o
  -5  -3  13      163.42      157.49     33.19 o
  -4  -3  13     2581.84     2720.25     30.79 o
  -3  -3  13      109.22      108.09     12.75 o
  -2  -3  13      118.36      132.92     11.65 o
  -1  -3  13       27.24       30.21     10.25 o
   0  -3  13     6542.40     6508.91     47.18 o
   1  -3  13      238.20      239.35     16.85 o
   2  -3  13        2.01       -4.03     12.76 o
   3  -3  13      357.87      346.31     22.19 o
   4  -3  13     1512.18     1507.24     49.68 o
   5  -3  13      556.66      568.80     33.95 o
   6  -3  13      278.57      301.35     31.10 o
   7  -3  13       27.65       30.87     29.01 o
   8  -3  13      185.04      170.53     31.67 o
   9  -3  13        1.92       -7.05     47.47 o
 -10  -2  13        5.93      -12.67     43.25 o
  -9  -2  13      307.02      407.81     49.78 o
  -8  -2  13        4.14       10.18     36.23 o
  -7  -2  13        1.79       -5.86     18.58 o
  -6  -2  13       63.19       70.92     16.98 o
  -5  -2  13     2422.27     2486.54     97.35 o
  -4  -2  13       21.25       33.77     14.41 o
  -3  -2  13       84.00       91.87     14.54 o
  -2  -2  13       54.70       54.36      9.13 o
  -1  -2  13     4106.84     3967.99     90.60 o
   0  -2  13       44.00       44.70     22.04 o
   1  -2  13      762.86      742.04     17.23 o
   2  -2  13      252.01      250.34     13.32 o
   3  -2  13     1851.00     1855.06     27.17 o
   4  -2  13      120.82      125.52     19.40 o
   5  -2  13       58.54       45.54     16.67 o
   6  -2  13        0.79        5.95     18.94 o
   7  -2  13      294.20      304.40     30.89 o
   8  -2  13       51.22       88.73     28.78 o
   9  -2  13       92.55       90.18     27.97 o
  10  -2  13        1.81       -1.38     47.74 o
 -10  -1  13      139.30      117.00     47.12 o
  -9  -1  13        0.09        6.83     42.34 o
  -8  -1  13      189.83      191.81     30.19 o
  -7  -1  13      219.68      214.28     21.55 o
  -6  -1  13      367.75      379.18     20.34 o
  -5  -1  13      113.60      104.49     20.85 o
  -4  -1  13     1053.91     1057.72     23.49 o
  -3  -1  13      302.24      306.80     14.61 o
  -2  -1  13     3140.36     3152.94     25.33 o
  -1  -1  13      191.46      202.91     24.13 o
   0  -1  13      730.80      726.94     44.54 o
   1  -1  13      176.89      158.65     20.44 o
   2  -1  13     4701.75     4911.09     49.51 o
   3  -1  13       45.10       47.56     11.68 o
   4  -1  13        0.28        4.92     13.44 o
   5  -1  13       32.86       30.53     15.73 o
   6  -1  13      863.15      825.81     47.81 o
   7  -1  13        2.75        1.34     17.88 o
   8  -1  13       91.12       88.76     25.82 o
   9  -1  13       14.46       24.44     26.80 o
  10  -1  13       92.10       86.48     48.64 o
  -9   0  13      189.94      205.01     48.54 o
  -8   0  13        6.09        5.55     40.41 o
  -7   0  13      508.66      515.70     27.28 o
  -6   0  13        6.92        7.79     16.29 o
  -5   0  13      891.47      880.22     26.75 o
  -4   0  13       53.75       43.63     15.42 o
  -3   0  13     2383.58     2398.19     29.94 o
  -2   0  13      552.97      531.29     13.78 o
  -1   0  13     1899.58     1851.60     85.29 o
   0   0  13       12.86       61.29     32.02 o
   1   0  13     4495.98       -2.58     16.11 o
   2   0  13      982.24      982.38     21.27 o
   3   0  13      501.01      516.92     15.89 o
   4   0  13      317.52      329.58     16.64 o
   5   0  13     3435.66     3538.57     45.06 o
   6   0  13       71.53       70.10     16.77 o
   7   0  13        3.22       12.04     25.88 o
   8   0  13        8.41        8.44     24.96 o
   9   0  13      394.36      435.62     32.15 o
  -9   1  13        0.37      -14.33     42.83 o
  -8   1  13      106.66       86.60     41.83 o
  -7   1  13        0.98        0.47     20.74 o
  -6   1  13      417.29      429.42     27.97 o
  -5   1  13      193.87      190.17     19.03 o
  -4   1  13     1110.35     1105.73     26.74 o
  -3   1  13      439.74      450.57     19.10 o
  -2   1  13      693.31      700.92     17.82 o
  -1   1  13      104.77      101.82      8.74 o
   0   1  13        3.05       10.69      9.47 o
   1   1  13      172.01      147.62     84.83 o
   2   1  13      510.18      514.57     14.98 o
   3   1  13      896.85      867.20     20.14 o
   4   1  13     2610.70     2735.45     35.05 o
   5   1  13      493.73      517.05     23.05 o
   6   1  13        1.29       -4.92     18.55 o
   7   1  13       11.31       14.65     23.98 o
   8   1  13      457.65      456.65     32.10 o
   9   1  13       27.06       28.16     24.22 o
  10   1  13       54.51       70.40     53.38 o
  11   1  13        3.78      -12.02     49.38 o
  -9   2  13       63.03       54.98     45.56 o
  -8   2  13        2.08       -5.75     41.21 o
  -7   2  13      566.40      511.55     51.37 o
  -6   2  13       69.84       71.98     23.60 o
  -5   2  13       44.49       40.90     18.24 o
  -4   2  13        1.50       13.48     20.81 o
  -3   2  13      778.20      764.49     46.99 o
  -2   2  13      310.87      318.43     19.53 o
  -1   2  13     1397.96     1431.44     25.41 o
   0   2  13       61.33       66.59     12.33 o
   1   2  13     2277.61     2130.85     35.94 o
   2   2  13     1953.18     1920.44     24.79 o
   3   2  13     3578.57     3521.72     35.26 o
   4   2  13     1348.33     1352.37     22.73 o
   5   2  13      310.29      272.56     20.22 o
   6   2  13      233.99      234.42     21.32 o
   7   2  13      404.44      409.55     30.05 o
   8   2  13       25.15       31.94     24.59 o
   9   2  13        0.18        6.06     23.70 o
  10   2  13        5.29        8.62     50.32 o
  11   2  13      150.30      176.06     59.15 o
  -8   3  13      104.41       91.04     48.94 o
  -7   3  13        3.93       -4.46     44.74 o
  -6   3  13      285.22      322.59     49.49 o
  -5   3  13       29.83       32.81     37.74 o
  -4   3  13     1067.31      979.21     53.87 o
  -3   3  13       17.83        5.80     21.56 o
  -2   3  13      711.07      720.00     27.65 o
  -1   3  13      166.54      186.24     19.47 o
   0   3  13     2545.14     2655.45     38.36 o
   1   3  13      254.97      236.10     17.77 o
   2   3  13     4947.51     4952.31     71.31 o
   3   3  13      915.51      890.40     26.00 o
   4   3  13      208.73      215.38     18.12 o
   5   3  13      108.19      123.03     15.62 o
   6   3  13      825.50      816.99     27.55 o
   7   3  13       11.43       10.34     24.43 o
   8   3  13       64.73       57.22     25.44 o
   9   3  13      114.83      125.06     26.70 o
  10   3  13      187.56      241.43     55.81 o
  11   3  13        2.38       -0.36     49.28 o
  -7   4  13       15.41       36.52     45.16 o
  -6   4  13        0.01       11.15     43.07 o
  -5   4  13      219.39      203.17     44.45 o
  -4   4  13       69.62       69.93     38.60 o
  -3   4  13      796.37      784.46     34.29 o
  -2   4  13       29.84       18.80     16.74 o
  -1   4  13     1105.03     1173.68     34.29 o
   0   4  13      268.65      270.58     22.67 o
   1   4  13       26.41       16.56     17.74 o
   2   4  13      502.00      507.04     19.72 o
   3   4  13     1423.51     1481.24     34.20 o
   4   4  13      229.00      220.68     27.39 o
   5   4  13      473.86      441.80     44.73 o
   6   4  13       62.14       68.25     16.55 o
   7   4  13      503.62      551.42     42.44 o
   8   4  13      150.17      141.41     28.03 o
   9   4  13      179.65      173.40     27.24 o
  10   4  13       30.11       21.70     52.39 o
  11   4  13       82.58       76.29     55.81 o
  -7   5  13        2.64       -5.65     45.51 o
  -6   5  13      237.05      241.79     52.05 o
  -5   5  13       40.54       58.27     43.22 o
  -4   5  13      138.60       93.09     40.17 o
  -3   5  13       30.73       28.10     37.50 o
  -2   5  13      343.62      349.03     43.51 o
  -1   5  13      173.94      176.94     25.27 o
   0   5  13      117.25       88.06     23.24 o
   1   5  13        5.54        0.94     20.74 o
   2   5  13      478.13      528.40     27.99 o
   3   5  13        1.39        6.05     20.59 o
   4   5  13      815.85      733.71     31.60 o
   5   5  13      625.37      569.38     30.94 o
   6   5  13       88.40       94.53     38.33 o
   7   5  13       60.69       61.94     26.78 o
   8   5  13      223.70      198.15     28.80 o
   9   5  13       35.38       39.25     25.88 o
  10   5  13       75.48       59.06     46.27 o
  11   5  13        1.49       44.53     55.40 o
  -6   6  13        0.06       -2.22     45.33 o
  -5   6  13      131.28      112.24     48.71 o
  -4   6  13       12.08       21.21     43.92 o
  -3   6  13      117.75       99.35     41.66 o
  -2   6  13       11.69        2.82     38.82 o
  -1   6  13      193.83      188.61     40.82 o
   0   6  13        4.03        8.15     35.54 o
   1   6  13      617.60      680.69     47.52 o
   2   6  13       13.25       20.15     23.61 o
   3   6  13      239.98      219.32     21.91 o
   4   6  13        0.47       -1.36     34.35 o
   5   6  13      891.48      993.34     54.74 o
   6   6  13       59.66       70.31     38.77 o
   7   6  13      155.51      149.90     44.52 o
   8   6  13       48.13       51.35     28.45 o
   9   6  13      116.63      122.90     28.37 o
  10   6  13       45.42       49.88     47.35 o
  -5   7  13        1.88       17.61     45.61 o
  -4   7  13       42.57       50.26     47.73 o
  -3   7  13       20.16       28.16     45.34 o
  -2   7  13        2.77       24.41     43.16 o
  -1   7  13        5.07       28.19     41.54 o
   0   7  13      359.99      395.40     49.29 o
   1   7  13       92.77       90.33     40.93 o
   2   7  13       31.36       12.11     35.21 o
   3   7  13        0.03        4.77     25.72 o
   4   7  13      274.63      276.45     42.95 o
   5   7  13        3.50       19.12     38.00 o
   6   7  13       26.75       39.13     39.99 o
   7   7  13        9.02       -4.24     44.12 o
   8   7  13      209.13      248.88     52.03 o
   9   7  13       11.78       14.03     28.24 o
  10   7  13        0.19       -7.56     52.61 o
  -4   8  13        5.51       12.50     48.68 o
  -3   8  13       40.38       -4.51     45.06 o
  -2   8  13        0.07        1.25     44.09 o
  -1   8  13       24.61       39.69     42.94 o
   0   8  13       14.75       28.75     43.45 o
   1   8  13       33.06       19.99     39.85 o
   2   8  13       40.28       30.77     42.09 o
   3   8  13      169.02      190.29     31.13 o
   4   8  13       29.32        6.28     39.77 o
   5   8  13       16.97       19.61     42.38 o
   6   8  13       19.87       -1.45     41.29 o
   7   8  13       20.32       45.31     47.03 o
   8   8  13       41.26       11.99     47.29 o
   9   8  13        8.74       18.43     47.71 o
  10   8  13       10.58       11.68     54.02 o
  -2   9  13       63.81       58.29     47.81 o
  -1   9  13        1.21        4.13     46.70 o
   0   9  13       54.51       30.81     43.81 o
   1   9  13        9.31       28.86     44.87 o
   2   9  13       46.89       61.40     43.47 o
   3   9  13       43.81       57.88     42.23 o
   4   9  13        6.42       34.00     31.15 o
   5   9  13        2.00        1.51     42.95 o
   6   9  13      104.92      126.73     49.17 o
   7   9  13       13.91        1.54     48.81 o
   8   9  13        7.72       -5.22     50.35 o
   9   9  13        0.96        6.95     48.22 o
   0  10  13        0.29      -19.17     48.56 o
   1  10  13       74.80       69.53     48.30 o
   2  10  13        4.92      -11.55     46.42 o
   3  10  13        6.39       -0.56     45.90 o
   4  10  13       13.90        5.95     31.93 o
   5  10  13       82.89      148.12     50.86 o
   6  10  13        4.13       -5.01     48.05 o
   7  10  13       22.58        7.46     49.76 o
   4  11  13        5.40        4.89     48.25 o
   5  11  13        0.27       -0.47     47.14 o
  -3 -11  14        1.62        5.62     44.39 o
  -2 -11  14       69.08       47.20     41.73 o
  -1 -11  14      104.16       96.59     45.11 o
  -6 -10  14       66.56       84.19     44.96 o
  -5 -10  14       98.10      104.62     46.25 o
  -4 -10  14        1.59       23.10     42.89 o
  -3 -10  14      225.55      230.28     46.60 o
  -2 -10  14       81.40       79.61     40.13 o
  -1 -10  14       38.70       46.05     39.96 o
   0 -10  14        0.53        5.89     40.11 o
   1 -10  14       34.02       52.92     41.83 o
   2 -10  14       30.43        5.42     43.07 o
  -8  -9  14      266.55      274.33     50.48 o
  -7  -9  14       29.90       63.09     42.69 o
  -6  -9  14       88.58       87.23     42.07 o
  -5  -9  14        5.11      -16.55     39.34 o
  -4  -9  14      374.68      382.08     50.51 o
  -3  -9  14      106.69       92.21     40.54 o
  -2  -9  14      188.96      185.16     40.42 o
  -1  -9  14        9.29        9.77     37.46 o
   0  -9  14      263.42      242.34     43.07 o
   1  -9  14       68.83       82.64     40.67 o
   2  -9  14        7.25        3.48     41.46 o
   3  -9  14        0.97        2.04     40.71 o
   4  -9  14        4.82       21.99     46.60 o
  -8  -8  14        8.07        1.05     40.20 o
  -7  -8  14        1.36        7.05     41.11 o
  -6  -8  14      127.68      103.84     40.92 o
  -5  -8  14      218.62      222.29     41.74 o
  -4  -8  14       35.06       53.44     28.91 o
  -3  -8  14      172.96      158.65     30.69 o
  -2  -8  14      124.38      124.24     29.49 o
  -1  -8  14      887.71      874.02     42.40 o
   0  -8  14      177.01      185.64     37.40 o
   1  -8  14       10.65       22.67     30.25 o
   2  -8  14      101.92      116.48     41.09 o
   3  -8  14       78.66       97.97     42.52 o
   4  -8  14       53.68       50.01     42.71 o
   5  -8  14        2.59        4.32     42.88 o
  -9  -7  14        2.92        1.05     41.95 o
  -8  -7  14       43.66       26.58     40.18 o
  -7  -7  14      229.59      219.17     42.60 o
  -6  -7  14      133.55      164.04     28.44 o
  -5  -7  14        1.54       11.69     25.91 o
  -4  -7  14      626.77      619.28     36.31 o
  -3  -7  14      728.58      705.87     40.58 o
  -2  -7  14      919.53      887.74     98.73 o
  -1  -7  14        0.42        3.15     18.80 o
   0  -7  14      303.38      295.29     30.53 o
   1  -7  14      468.09      443.18     34.34 o
   2  -7  14       84.50       74.10     29.52 o
   3  -7  14      126.69      162.61     33.06 o
   4  -7  14        7.34       20.77     31.20 o
   5  -7  14       60.86       46.34     42.75 o
   6  -7  14        0.38        5.04     44.89 o
  -9  -6  14        1.69        2.64     39.15 o
  -8  -6  14      335.62      322.11     46.30 o
  -7  -6  14       69.65       85.32     25.14 o
  -6  -6  14        0.47        1.28     24.65 o
  -5  -6  14        0.23       -4.71     18.76 o
  -4  -6  14     1337.67     1288.56     36.74 o
  -3  -6  14      568.07      562.56     24.62 o
  -2  -6  14       63.13       54.16     22.85 o
  -1  -6  14        2.67       11.85     16.91 o
   0  -6  14      222.31      207.62     19.61 o
   1  -6  14      755.77      697.13     26.86 o
   2  -6  14        0.15        8.92     19.10 o
   3  -6  14        1.01        5.35     26.83 o
   4  -6  14      122.07      129.28     32.30 o
   5  -6  14       69.54       85.03     32.88 o
   6  -6  14       55.49       52.69     42.77 o
   7  -6  14        0.65      -15.25     44.31 o
 -10  -5  14        0.86       16.87     41.90 o
  -9  -5  14      212.54      229.25     46.69 o
  -8  -5  14       87.55       75.55     38.40 o
  -7  -5  14       13.18       13.98     21.86 o
  -6  -5  14        6.27       16.23     22.48 o
  -5  -5  14     2746.50     2441.44     58.41 o
  -4  -5  14      105.34      101.27     17.46 o
  -3  -5  14      243.87      243.75     23.86 o
  -2  -5  14      359.60      299.05     25.80 o
  -1  -5  14     1305.84     1334.93     28.33 o
   0  -5  14      863.10      849.27     50.25 o
   1  -5  14       57.97       59.89     22.63 o
   2  -5  14       10.65       18.63     23.71 o
   3  -5  14      709.18      705.09     37.26 o
   4  -5  14      359.77      394.43     34.62 o
   5  -5  14        9.17       41.11     28.75 o
   6  -5  14        3.09        7.15     30.21 o
   7  -5  14      120.82      112.36     34.18 o
   8  -5  14       32.94       37.57     49.40 o
 -10  -4  14      138.16      156.56     44.77 o
  -9  -4  14        0.66        5.51     38.30 o
  -8  -4  14       18.90       21.69     35.74 o
  -7  -4  14        0.13        4.11     21.66 o
  -6  -4  14     1149.24     1178.96     51.59 o
  -5  -4  14       79.40       76.94     14.33 o
  -4  -4  14       11.21        2.05     15.69 o
  -3  -4  14      107.04      117.39     14.50 o
  -2  -4  14     5787.75     5972.31     47.02 o
  -1  -4  14       21.39       24.74     15.70 o
   0  -4  14        4.51       -7.94     12.35 o
   1  -4  14      108.46      123.05     15.59 o
   2  -4  14     2348.12     2455.71     82.04 o
   3  -4  14        6.21        5.18     18.86 o
   4  -4  14      417.14      470.42     33.49 o
   5  -4  14       74.89       57.11     28.58 o
   6  -4  14      566.36      520.07     37.27 o
   7  -4  14      179.81      161.86     32.81 o
   8  -4  14       12.64        7.47     31.26 o
   9  -4  14        0.49       27.66     46.73 o
 -10  -3  14        5.79       -6.15     40.78 o
  -9  -3  14       46.87       46.69     39.32 o
  -8  -3  14       36.53       48.70     35.43 o
  -7  -3  14      461.46      523.75     36.45 o
  -6  -3  14       72.37       60.08     16.98 o
  -5  -3  14      139.51      117.44     31.88 o
  -4  -3  14      186.71      205.81     14.84 o
  -3  -3  14     3283.99     3294.69     31.71 o
  -2  -3  14      307.26      306.56     13.38 o
  -1  -3  14      266.05      261.14     11.92 o
   0  -3  14      125.34      117.42     10.11 o
   1  -3  14     4112.45     4198.81     65.01 o
   2  -3  14        1.79        4.24     12.37 o
   3  -3  14       14.72        0.33     22.33 o
   4  -3  14        8.01        9.16     18.75 o
   5  -3  14      392.83      414.89     31.69 o
   6  -3  14       21.45       20.69     26.14 o
   7  -3  14       20.63       19.90     28.70 o
   8  -3  14       17.59       22.53     28.80 o
   9  -3  14       48.71       32.03     43.66 o
 -10  -2  14       31.69        1.89     29.61 o
  -9  -2  14       78.85       60.72     40.55 o
  -8  -2  14      423.42      368.12     45.58 o
  -7  -2  14       15.39       12.51     19.65 o
  -6  -2  14        0.63       -5.90     16.21 o
  -5  -2  14      164.04      154.03     21.22 o
  -4  -2  14     3064.56     3082.39     49.24 o
  -3  -2  14      126.07      124.24     12.17 o
  -2  -2  14      149.61      161.56      9.59 o
  -1  -2  14      861.47      883.01     17.66 o
   0  -2  14     4779.61     5029.96     65.57 o
   1  -2  14        6.13        8.49      7.64 o
   2  -2  14       18.22       19.81     10.89 o
   3  -2  14      156.33      158.09     14.74 o
   4  -2  14     3296.20     3360.36     91.56 o
   5  -2  14        5.66        9.12     18.56 o
   6  -2  14        0.08       -2.23     25.53 o
   7  -2  14       41.29       36.25     26.57 o
   8  -2  14      278.43      294.87     33.38 o
   9  -2  14       35.02       46.31     29.09 o
  10  -2  14       76.16       44.56     46.78 o
 -10  -1  14       26.32       45.72     43.55 o
  -9  -1  14      291.49      335.48     50.75 o
  -8  -1  14       64.06       40.49     39.43 o
  -7  -1  14      132.44      155.11     19.06 o
  -6  -1  14       62.16       68.09     16.51 o
  -5  -1  14     1287.45     1332.21     50.86 o
  -4  -1  14      283.45      283.00     17.04 o
  -3  -1  14      185.50      204.30     11.43 o
  -2  -1  14      230.10      193.40      9.55 o
  -1  -1  14     7143.96     7217.32     73.76 o
   0  -1  14       45.92       37.73     21.06 o
   1  -1  14      896.32      872.98     44.00 o
   2  -1  14        5.52        6.44      8.64 o
   3  -1  14     4114.50     4322.85     40.16 o
   4  -1  14      224.26      211.65     15.37 o
   5  -1  14       55.48       46.02     15.42 o
   6  -1  14       12.76       19.71     19.26 o
   7  -1  14      468.40      481.67     33.05 o
   8  -1  14       18.55       14.14     25.93 o
   9  -1  14      327.53      331.45     32.97 o
  10  -1  14        0.68        7.43     47.08 o
  -9   0  14        7.44        5.65     41.83 o
  -8   0  14       92.28       83.81     42.27 o
  -7   0  14       74.01       78.51     22.25 o
  -6   0  14      121.86      133.10     18.55 o
  -5   0  14      144.49      148.16     17.67 o
  -4   0  14      332.58      345.00     18.84 o
  -3   0  14      896.07      857.81     20.54 o
  -2   0  14     1805.75     1711.67     50.85 o
  -1   0  14      299.38      255.64     22.94 o
   0   0  14      356.27      340.44     37.73 o
   1   0  14       60.36        7.48     27.28 o
   2   0  14     1086.98     1119.71     35.49 o
   3   0  14      458.62      459.94     18.84 o
   4   0  14       12.85        9.45     13.30 o
   5   0  14       32.77       43.26     15.75 o
   6   0  14     1334.99     1349.55     32.96 o
   7   0  14        0.61       13.81     25.61 o
   8   0  14       26.50       28.42     26.22 o
   9   0  14       11.66       -3.99     32.07 o
  -9   1  14       75.80       51.24     45.24 o
  -8   1  14       24.69       10.11     39.61 o
  -7   1  14      307.57      272.10     45.22 o
  -6   1  14       14.98        8.87     22.00 o
  -5   1  14       15.50       26.15     16.30 o
  -4   1  14      460.81      450.15     20.49 o
  -3   1  14     2509.67     2599.58     33.31 o
  -2   1  14      237.87      233.73     13.72 o
  -1   1  14     1476.75     1511.68     72.78 o
   0   1  14      161.72      160.41     11.07 o
   1   1  14     1429.84     1367.57    228.88 o
   2   1  14       30.63       24.58      8.87 o
   3   1  14      727.63      673.72     15.30 o
   4   1  14      520.53      525.81     20.25 o
   5   1  14     1074.91     1088.36     27.90 o
   6   1  14       16.36        5.42     18.84 o
   7   1  14       34.62       45.29     25.10 o
   8   1  14       65.14       65.60     26.38 o
   9   1  14       76.09      110.53     27.08 o
  10   1  14        0.36      -20.88     48.35 o
  -8   2  14       64.64       52.40     45.73 o
  -7   2  14        2.72       20.76     40.70 o
  -6   2  14      609.02      648.62     34.08 o
  -5   2  14        6.82       11.36     17.46 o
  -4   2  14      565.51      559.66     24.13 o
  -3   2  14      457.77      467.79     21.71 o
  -2   2  14      783.64      735.64     21.39 o
  -1   2  14      219.66      219.37     14.14 o
   0   2  14     1625.39     1650.52     23.67 o
   1   2  14      517.98      515.71     13.79 o
   2   2  14     5254.16     5305.89     38.10 o
   3   2  14     1175.43     1143.56     23.07 o
   4   2  14     1199.19     1260.02     22.31 o
   5   2  14        0.39       -5.70     16.66 o
   6   2  14      662.27      656.03     25.73 o
   7   2  14       86.43       91.34     25.43 o
   8   2  14      479.03      531.42     33.32 o
   9   2  14        0.60       -5.24     24.15 o
  10   2  14      133.11      118.37     49.68 o
  11   2  14       14.22       28.21     52.27 o
  -8   3  14        3.17       11.04     45.04 o
  -7   3  14      119.93      128.85     46.93 o
  -6   3  14       19.81       21.84     26.25 o
  -5   3  14        9.51       21.48     38.58 o
  -4   3  14       40.74       28.88     22.04 o
  -3   3  14     1387.36     1352.31     37.07 o
  -2   3  14        0.23       -0.02     17.89 o
  -1   3  14      488.81      481.91     23.08 o
   0   3  14      388.35      381.40     20.14 o
   1   3  14      226.57      261.04     14.05 o
   2   3  14      233.73      245.36     17.74 o
   3   3  14      710.67      749.66     22.28 o
   4   3  14       54.91       69.64     16.53 o
   5   3  14     1627.52     1558.83     27.08 o
   6   3  14        0.27       -3.67     18.74 o
   7   3  14      338.51      387.12     30.27 o
   8   3  14       98.87      105.01     27.80 o
   9   3  14       33.74       48.26     26.34 o
  10   3  14        9.13       42.56     46.90 o
  11   3  14      190.29      225.92     60.61 o
  -7   4  14        2.17      -23.12     45.63 o
  -6   4  14      166.62      161.40     47.42 o
  -5   4  14       10.16       39.15     40.82 o
  -4   4  14      441.67      444.46     47.27 o
  -3   4  14      101.63       94.47     23.91 o
  -2   4  14       70.62       70.53     21.82 o
  -1   4  14       59.71       49.53     20.20 o
   0   4  14      751.40      748.25     58.59 o
   1   4  14      189.95      177.49     19.67 o
   2   4  14       53.73       51.92     14.90 o
   3   4  14      267.96      274.95     21.68 o
   4   4  14      764.93      730.26     29.25 o
   5   4  14       19.47       10.84     18.29 o
   6   4  14       54.66       58.37     19.08 o
   7   4  14       18.58       36.95     26.48 o
   8   4  14      141.29      134.66     27.55 o
   9   4  14       58.27       73.20     26.60 o
  10   4  14       75.94       72.77     49.63 o
  11   4  14        3.92       -6.27     50.92 o
  -7   5  14       30.11       27.16     46.94 o
  -6   5  14        0.49       -3.65     45.03 o
  -5   5  14      319.76      361.51     52.36 o
  -4   5  14        3.01       -7.46     37.68 o
  -3   5  14       28.66       12.65     37.28 o
  -2   5  14        5.89        1.57     35.33 o
  -1   5  14     1036.53     1057.93     80.69 o
   0   5  14       34.75       31.65     21.48 o
   1   5  14      103.80       81.23     22.07 o
   2   5  14        5.14        0.35     16.27 o
   3   5  14     1349.95     1406.97     80.07 o
   4   5  14      171.47      164.66     23.49 o
   5   5  14      735.86      699.67     36.88 o
   6   5  14      103.78      105.68     37.16 o
   7   5  14      332.04      350.41     32.72 o
   8   5  14      103.80      116.89     28.64 o
   9   5  14       22.01        8.44     26.16 o
  10   5  14        3.46       -6.00     48.31 o
  11   5  14      114.06      115.49     55.08 o
  -6   6  14       39.51       34.47     46.77 o
  -5   6  14        2.37        7.69     44.92 o
  -4   6  14        2.68       -2.82     45.20 o
  -3   6  14        0.59       -1.76     40.60 o
  -2   6  14      160.38      121.91     40.27 o
  -1   6  14        3.19        7.05     36.94 o
   0   6  14       34.95       24.83     35.91 o
   1   6  14        3.68        3.05     35.50 o
   2   6  14      564.32      538.18     69.89 o
   3   6  14        2.42        8.61     23.62 o
   4   6  14       16.80       30.20     34.22 o
   5   6  14        2.27        8.21     35.49 o
   6   6  14       97.90      126.79     39.86 o
   7   6  14      134.47      128.76     44.45 o
   8   6  14      147.24      165.43     30.65 o
   9   6  14       15.25       24.68     27.29 o
  10   6  14        2.18      -10.22     49.04 o
  -5   7  14       21.88       31.13     47.44 o
  -4   7  14        1.18       20.10     45.55 o
  -3   7  14      105.52      108.08     46.10 o
  -2   7  14       13.32       26.52     41.14 o
  -1   7  14        0.92        0.54     39.98 o
   0   7  14        6.09       24.43     38.91 o
   1   7  14       79.75       85.66     39.88 o
   2   7  14       33.39       20.48     36.88 o
   3   7  14       14.67       19.89     25.87 o
   4   7  14        6.11        8.72     36.53 o
   5   7  14      195.15      232.68     42.66 o
   6   7  14        3.73       12.31     39.61 o
   7   7  14       13.77       21.01     43.49 o
   8   7  14        0.18       35.38     46.47 o
   9   7  14       78.18       93.04     30.47 o
  10   7  14       21.85        0.84     50.43 o
  -3   8  14        2.65       22.39     44.76 o
  -2   8  14       17.67       26.54     43.59 o
  -1   8  14        0.92        8.32     42.09 o
   0   8  14      156.71      162.25     46.36 o
   1   8  14        3.52       11.19     38.81 o
   2   8  14        9.57       18.24     40.93 o
   3   8  14        7.57        0.60     28.26 o
   4   8  14      246.77      265.04     46.26 o
   5   8  14        1.95       16.12     42.18 o
   6   8  14        5.71       22.12     41.18 o
   7   8  14       85.86       74.01     47.69 o
   8   8  14       24.23       54.39     48.90 o
   9   8  14       25.96       17.13     47.39 o
  -2   9  14        8.40       21.20     47.44 o
  -1   9  14        2.64       22.06     48.41 o
   0   9  14        0.23       11.06     44.11 o
   1   9  14      117.31      120.63     46.78 o
   2   9  14        4.35       22.49     42.44 o
   3   9  14       23.72       24.73     30.76 o
   4   9  14        0.45       19.86     41.38 o
   5   9  14        4.57       -8.64     41.67 o
   6   9  14        5.71       19.94     45.97 o
   7   9  14       76.64       95.93     49.26 o
   8   9  14        4.65      -10.40     47.89 o
   9   9  14        4.94       -5.58     49.93 o
   0  10  14        1.87      -10.92     46.07 o
   1  10  14        0.77       13.30     48.57 o
   2  10  14       22.06       13.00     48.82 o
   3  10  14       36.33       49.12     32.36 o
   4  10  14        1.50        8.82     33.08 o
   5  10  14        0.35      -13.30     45.82 o
   6  10  14       29.58       64.73     50.48 o
   7  10  14        1.37       -0.44     46.45 o
   3  11  14       15.18       39.06     48.25 o
   4  11  14        0.62       11.26     47.41 o
  -6 -10  15      116.29       85.18     43.27 o
  -5 -10  15       55.57       57.44     41.02 o
  -4 -10  15       43.03       43.81     43.49 o
  -3 -10  15        0.11       19.90     41.91 o
  -2 -10  15      112.34      119.33     40.38 o
  -1 -10  15       57.21       29.91     38.43 o
   0 -10  15       13.96       36.33     38.53 o
   1 -10  15        0.11       -9.52     39.82 o
   2 -10  15        5.08        9.34     41.88 o
  -7  -9  15      220.30      261.27     48.23 o
  -6  -9  15       25.36       36.33     40.74 o
  -5  -9  15       44.95       40.67     38.54 o
  -4  -9  15       44.20       36.53     40.39 o
  -3  -9  15      293.27      302.96     46.22 o
  -2  -9  15       48.64       70.33     35.46 o
  -1  -9  15       56.99       39.10     36.71 o
   0  -9  15       24.09        7.51     35.33 o
   1  -9  15      161.67      144.90     42.74 o
   2  -9  15       79.53       72.65     40.77 o
   3  -9  15        3.85        7.76     41.83 o
   4  -9  15        0.50        9.17     43.54 o
  -8  -8  15       20.05       29.31     40.40 o
  -7  -8  15        8.65       33.16     39.53 o
  -6  -8  15       41.66       43.40     37.68 o
  -5  -8  15       86.19      111.61     38.86 o
  -4  -8  15       76.40       93.93     29.67 o
  -3  -8  15       25.65       41.31     28.16 o
  -2  -8  15       83.78      146.37     50.55 o
  -1  -8  15      100.35      103.38     29.16 o
   0  -8  15      416.36      500.21     36.56 o
   1  -8  15       67.75       70.49     30.92 o
   2  -8  15       47.78       83.13     31.33 o
   3  -8  15        8.86       -9.84     38.93 o
   4  -8  15       22.72        7.17     40.49 o
   5  -8  15       47.35       50.09     44.72 o
  -9  -7  15       34.82       20.42     39.52 o
  -8  -7  15        2.26       19.77     38.23 o
  -7  -7  15       70.62       34.52     37.67 o
  -6  -7  15      306.55      347.77     39.13 o
  -5  -7  15      244.37      242.64     30.31 o
  -4  -7  15       17.87       29.15     25.60 o
  -3  -7  15      152.65      158.08     28.21 o
  -2  -7  15      692.04      627.53     55.65 o
  -1  -7  15      385.29      396.08     26.35 o
   0  -7  15       11.46        3.90     25.25 o
   1  -7  15       43.37       75.56     28.85 o
   2  -7  15      103.67      104.44     29.90 o
   3  -7  15      170.83      185.44     33.64 o
   4  -7  15       45.07       46.87     32.12 o
   5  -7  15        1.92      -10.63     41.85 o
   6  -7  15       16.33       -2.70     43.70 o
  -9  -6  15        0.09      -16.47     38.96 o
  -8  -6  15        4.49       -3.06     37.78 o
  -7  -6  15      287.06      304.08     29.19 o
  -6  -6  15      108.99      125.14     25.98 o
  -5  -6  15       34.39       35.37     24.50 o
  -4  -6  15      281.79      259.59     21.67 o
  -3  -6  15      661.52      686.76     27.73 o
  -2  -6  15      260.62      279.80     21.07 o
  -1  -6  15       17.61        9.69     21.04 o
   0  -6  15      176.76      167.70     18.49 o
   1  -6  15      866.79      846.67     30.84 o
   2  -6  15      406.72      419.10     36.99 o
   3  -6  15      118.13      143.74     30.99 o
   4  -6  15       50.45       34.19     28.72 o
   5  -6  15      151.21      159.88     33.81 o
   6  -6  15       53.81       76.60     33.22 o
   7  -6  15       44.76       56.52     43.83 o
  -9  -5  15        8.55        4.48     37.90 o
  -8  -5  15      364.95      413.05     46.58 o
  -7  -5  15      101.29      113.04     23.61 o
  -6  -5  15        9.56        4.59     22.96 o
  -5  -5  15      108.06      107.00     18.76 o
  -4  -5  15     1112.83     1133.45     28.71 o
  -3  -5  15       62.78       61.63     19.81 o
  -2  -5  15       66.89       69.14     20.42 o
  -1  -5  15        3.23       10.30     20.13 o
   0  -5  15      597.36      659.71     22.27 o
   1  -5  15      366.04      356.88     46.72 o
   2  -5  15       15.85       24.93     24.25 o
   3  -5  15      192.05      179.00     28.09 o
   4  -5  15      619.35      634.46     37.58 o
   5  -5  15       92.72       95.51     29.98 o
   6  -5  15       19.14       39.35     31.00 o
   7  -5  15        1.66       19.11     32.08 o
   8  -5  15       42.00       69.75     48.22 o
  -9  -4  15      195.71      215.77     44.15 o
  -8  -4  15       12.46        3.62     36.17 o
  -7  -4  15       20.13        7.52     21.36 o
  -6  -4  15        0.14        9.04     22.26 o
  -5  -4  15     1298.88     1248.32     42.09 o
  -4  -4  15      163.73      149.34     17.35 o
  -3  -4  15      158.59      151.91     14.22 o
  -2  -4  15      120.53      118.99     15.53 o
  -1  -4  15     1261.45     1340.82     32.49 o
   0  -4  15       53.44       54.53     12.43 o
   1  -4  15      219.42      219.13     21.62 o
   2  -4  15      160.13      144.79     23.90 o
   3  -4  15      896.18      877.77     65.25 o
   4  -4  15       31.39       49.19     25.91 o
   5  -4  15       38.33       23.90     27.26 o
   6  -4  15       32.71       26.38     29.50 o
   7  -4  15      481.21      474.01     39.01 o
   8  -4  15        2.35      -14.40     30.86 o
   9  -4  15       11.30       39.68     45.28 o
  -9  -3  15        3.45       21.64     38.09 o
  -8  -3  15       45.92       52.58     34.44 o
  -7  -3  15       26.78       27.85     20.34 o
  -6  -3  15      535.54      612.08     30.19 o
  -5  -3  15        2.57       -4.58     31.45 o
  -4  -3  15      265.06      274.11     15.26 o
  -3  -3  15       86.96       86.95     12.53 o
  -2  -3  15     3688.42     3760.38     30.73 o
  -1  -3  15      239.36      239.76     11.26 o
   0  -3  15       14.00        5.18     11.02 o
   1  -3  15       28.20       22.18     14.88 o
   2  -3  15     1872.54     1955.62     44.96 o
   3  -3  15        8.96       15.63     16.04 o
   4  -3  15      297.60      293.93     27.31 o
   5  -3  15       16.68       24.75     25.10 o
   6  -3  15      749.09      747.15     38.55 o
   7  -3  15        6.82        2.43     28.43 o
   8  -3  15        1.75        4.91     28.48 o
   9  -3  15        0.28        8.10     42.38 o
  -9  -2  15       62.51       65.89     28.90 o
  -8  -2  15       95.13       83.38     37.70 o
  -7  -2  15      355.81      331.46     25.38 o
  -6  -2  15       91.28       96.44     16.85 o
  -5  -2  15      271.53      264.97     23.44 o
  -4  -2  15       58.23       50.54     18.59 o
  -3  -2  15     1680.55     1691.40     22.66 o
  -2  -2  15      162.20      142.84      8.88 o
  -1  -2  15      151.42      139.18      9.66 o
   0  -2  15      401.85      384.02     10.05 o
   1  -2  15     4425.76     4064.63    135.28 o
   2  -2  15        7.56        7.18     10.44 o
   3  -2  15        4.66        7.74     12.79 o
   4  -2  15        3.11        3.22     21.30 o
   5  -2  15     1453.68     1504.76     60.76 o
   6  -2  15        4.73       10.84     25.73 o
   7  -2  15        0.09       -2.78     26.60 o
   8  -2  15        0.06       13.04     28.67 o
   9  -2  15      178.26      184.39     32.37 o
  10  -2  15        2.58       18.53     47.76 o
  -9  -1  15       18.37       32.07     42.35 o
  -8  -1  15      258.60      272.53     46.56 o
  -7  -1  15       24.77       43.21     34.45 o
  -6  -1  15       50.52       50.51     14.28 o
  -5  -1  15        1.87        2.58     15.48 o
  -4  -1  15     1133.71     1187.65     21.19 o
  -3  -1  15      157.73      146.66     13.14 o
  -2  -1  15        9.91       10.13     10.12 o
  -1  -1  15      284.43      307.55     27.07 o
   0  -1  15     5063.05     4899.88     86.46 o
   1  -1  15      609.60      537.17     27.14 o
   2  -1  15       30.36       31.06      8.11 o
   3  -1  15       24.21       23.45     11.50 o
   4  -1  15     2807.02     2878.10     38.76 o
   5  -1  15        2.13       -1.01     18.05 o
   6  -1  15      117.08       86.43     26.12 o
   7  -1  15      174.08      176.53     29.23 o
   8  -1  15      288.67      324.52     31.97 o
   9  -1  15        1.13       15.84     27.35 o
  10  -1  15       53.29       58.95     47.95 o
  -9   0  15       63.22       44.53     42.88 o
  -8   0  15       38.73       25.79     38.65 o
  -7   0  15      239.58      277.13     42.62 o
  -6   0  15      120.89      145.37     23.13 o
  -5   0  15       74.78       91.13     16.66 o
  -4   0  15      150.21      137.49     16.39 o
  -3   0  15      556.15      550.51     17.74 o
  -2   0  15      496.16      451.83     17.95 o
  -1   0  15     3444.51     3609.31     81.49 o
   0   0  15      839.67      800.82     48.42 o
   1   0  15        0.37       -1.51     32.45 o
   2   0  15      503.65      493.03      9.12 o
   3   0  15     1921.83     1842.48     29.54 o
   4   0  15       72.68       76.25     17.12 o
   5   0  15      101.90      123.54     16.45 o
   6   0  15       14.33       20.89     19.21 o
   7   0  15      819.61      852.04     38.91 o
   8   0  15        8.65        7.12     35.36 o
   9   0  15      131.78      111.95     36.68 o
  -9   1  15        0.02      -11.54     41.12 o
  -8   1  15       32.52       60.73     39.81 o
  -7   1  15       20.91       16.17     36.91 o
  -6   1  15      293.93      277.54     26.45 o
  -5   1  15       48.24       56.89     17.21 o
  -4   1  15      158.04      163.04     17.66 o
  -3   1  15      562.35      560.52     20.23 o
  -2   1  15      960.13      934.50     26.43 o
  -1   1  15      371.64      375.03     17.80 o
   0   1  15      671.77      674.56     49.07 o
   1   1  15      494.02      445.10     24.98 o
   2   1  15     2947.49     2763.79     23.90 o
   3   1  15      410.99      411.17     13.06 o
   4   1  15      257.15      273.88     17.88 o
   5   1  15       64.14       49.85     17.57 o
   6   1  15      793.41      784.02     27.42 o
   7   1  15       83.93       97.59     27.04 o
   8   1  15      206.36      190.39     30.16 o
   9   1  15        6.09       -0.60     26.08 o
  10   1  15      228.39      235.21     54.73 o
  -8   2  15       12.07        6.20     42.28 o
  -7   2  15      179.86      144.88     43.47 o
  -6   2  15       22.91       23.29     23.91 o
  -5   2  15       90.25       99.56     19.12 o
  -4   2  15      150.79      160.32     19.21 o
  -3   2  15     1238.11     1153.10     45.93 o
  -2   2  15      247.14      272.08     16.74 o
  -1   2  15      508.16      519.40     16.40 o
   0   2  15      285.91      268.10      8.24 o
   1   2  15      702.33      681.49     25.23 o
   2   2  15      300.47      307.63     13.89 o
   3   2  15      103.65      149.56     14.35 o
   4   2  15      169.64      190.92     13.63 o
   5   2  15      965.12      927.88     26.52 o
   6   2  15       28.80       29.87     18.77 o
   7   2  15       82.84       86.69     26.69 o
   8   2  15        1.01       -8.39     25.40 o
   9   2  15       13.85       17.86     26.06 o
  10   2  15       28.09       -4.79     46.79 o
  11   2  15       69.85       29.59     52.36 o
  -8   3  15       79.01       68.53     46.97 o
  -7   3  15       17.19       19.04     42.87 o
  -6   3  15      226.04      267.99     30.51 o
  -5   3  15        6.57       28.42     25.70 o
  -4   3  15       41.77       35.05     22.11 o
  -3   3  15       30.92       19.69     20.49 o
  -2   3  15      580.53      643.29     26.58 o
  -1   3  15       94.91       84.73     13.79 o
   0   3  15      240.15      242.69     18.06 o
   1   3  15      320.00      307.68     14.37 o
   2   3  15      497.37      542.89     21.39 o
   3   3  15     1215.05     1159.65     25.44 o
   4   3  15       35.57       31.61     15.16 o
   5   3  15       26.51       15.06     13.93 o
   6   3  15      648.95      612.74     21.74 o
   7   3  15       84.51       77.80     26.48 o
   8   3  15      241.12      246.83     30.84 o
   9   3  15       16.20       16.47     25.49 o
  10   3  15       27.40       34.51     46.99 o
  11   3  15        9.33       30.87     52.33 o
  -7   4  15       27.91       10.48     44.01 o
  -6   4  15       14.07        6.11     42.42 o
  -5   4  15       85.86      101.58     42.49 o
  -4   4  15       36.79       42.83     36.79 o
  -3   4  15      113.46      130.44     23.99 o
  -2   4  15        3.64        2.57     20.93 o
  -1   4  15      108.95       95.64     20.70 o
   0   4  15      178.44      179.92     20.22 o
   1   4  15      397.12      415.43     23.70 o
   2   4  15       70.18       80.77     14.98 o
   3   4  15      468.60      448.74     23.33 o
   4   4  15       15.28        3.06     18.65 o
   5   4  15     1213.12     1167.35     30.62 o
   6   4  15       19.00       14.32     24.76 o
   7   4  15       30.67       42.36     25.79 o
   8   4  15       44.45       53.08     27.77 o
   9   4  15       20.85       28.67     26.59 o
  10   4  15       20.15        5.23     47.16 o
  11   4  15      109.50      118.04     53.55 o
  -6   5  15       74.85       40.58     46.85 o
  -5   5  15        1.17        0.53     40.25 o
  -4   5  15       86.47      103.37     41.58 o
  -3   5  15        4.73       13.52     37.53 o
  -2   5  15        9.40        9.46     22.08 o
  -1   5  15      115.26      109.84     23.55 o
   0   5  15      630.46      675.57     59.35 o
   1   5  15       10.70        5.06     20.79 o
   2   5  15       51.47       35.55     16.21 o
   3   5  15      102.33       96.43     21.40 o
   4   5  15      193.57      197.59     23.49 o
   5   5  15      116.11      119.79     23.39 o
   6   5  15       11.98        3.66     26.00 o
   7   5  15       43.09       52.22     27.02 o
   8   5  15      279.33      267.17     31.99 o
   9   5  15       37.24       45.50     26.82 o
  10   5  15        0.08      -15.62     49.68 o
  11   5  15        0.14        4.96     50.42 o
  -5   6  15      102.64       63.62     45.85 o
  -4   6  15       13.92        3.15     42.61 o
  -3   6  15       88.69       79.80     42.89 o
  -2   6  15       62.96       56.52     38.96 o
  -1   6  15      535.49      592.44     50.27 o
   0   6  15        0.26        3.75     35.56 o
   1   6  15        1.05       13.10     33.38 o
   2   6  15        7.60        0.05     33.77 o
   3   6  15      435.34      478.80     29.96 o
   4   6  15       31.71       45.72     34.41 o
   5   6  15        6.26        2.49     35.56 o
   6   6  15       29.84       23.04     36.79 o
   7   6  15       91.52      130.93     43.78 o
   8   6  15       58.10       81.79     30.06 o
   9   6  15       27.42       27.61     28.40 o
  10   6  15        0.11       34.62     50.76 o
  -4   7  15       36.41       25.03     43.17 o
  -3   7  15        3.22        8.51     40.48 o
  -2   7  15      203.13      221.25     47.06 o
  -1   7  15        1.30        5.17     39.73 o
   0   7  15       68.08       35.78     39.53 o
   1   7  15        0.56        6.67     36.48 o
   2   7  15      129.50      124.58     40.03 o
   3   7  15        2.22        2.36     25.30 o
   4   7  15       11.11       10.49     34.89 o
   5   7  15        5.67       10.90     35.49 o
   6   7  15      396.30      463.37     50.32 o
   7   7  15        0.64       -0.18     42.50 o
   8   7  15        1.34       22.91     45.81 o
   9   7  15        0.04       -1.91     28.53 o
  10   7  15       28.04       33.70     48.21 o
  -3   8  15       36.89       16.33     46.58 o
  -2   8  15        1.09       -5.05     43.46 o
  -1   8  15       10.97        4.73     43.63 o
   0   8  15        1.01       20.34     43.18 o
   1   8  15      183.96      163.30     43.69 o
   2   8  15        5.00       17.03     41.07 o
   3   8  15        5.92       -8.92     27.44 o
   4   8  15        3.57       13.33     39.31 o
   5   8  15      103.47       97.54     41.09 o
   6   8  15       89.44      109.91     44.63 o
   7   8  15        3.04        5.30     45.31 o
   8   8  15        5.67        8.38     47.03 o
   9   8  15       49.99       48.72     31.08 o
  -2   9  15       10.26       56.10     47.57 o
  -1   9  15        2.23      -13.75     47.60 o
   0   9  15       19.84       38.04     44.79 o
   1   9  15        1.88       22.78     42.48 o
   2   9  15        5.26       10.65     44.55 o
   3   9  15       11.65       10.55     30.42 o
   4   9  15      103.44      102.55     43.60 o
   5   9  15        0.62       23.62     43.62 o
   6   9  15        0.86       15.54     45.51 o
   7   9  15        1.66        3.89     46.17 o
   8   9  15       22.73       -1.44     45.18 o
   1  10  15       25.33       12.10     49.16 o
   2  10  15        0.18      -28.09     47.99 o
   3  10  15       50.52       66.75     33.74 o
   4  10  15        0.55      -18.89     44.07 o
   5  10  15        0.57       -4.32     44.81 o
   6  10  15       13.15       56.70     48.64 o
   7  10  15        8.40       -8.84     46.49 o
   4  11  15        0.49       29.44     45.85 o
  -5 -10  16      177.61      134.54     43.62 o
  -4 -10  16       42.95       52.75     42.08 o
  -3 -10  16       51.47       30.74     41.31 o
  -1 -10  16       33.54       22.81     38.19 o
   0 -10  16       56.74       12.50     37.48 o
   1 -10  16        2.16       19.26     38.27 o
  -7  -9  16       10.84        8.23     39.07 o
  -6  -9  16      180.85      181.24     44.11 o
  -5  -9  16        0.76       32.05     38.19 o
  -4  -9  16      128.92      122.11     41.94 o
  -3  -9  16       27.13       23.05     37.91 o
  -1  -9  16       32.47       40.72     35.25 o
   0  -9  16        9.61       13.53     34.50 o
   1  -9  16        1.51        6.67     36.96 o
   2  -9  16       27.95       41.73     40.35 o
   3  -9  16       35.25       45.04     40.42 o
  -7  -8  16      111.45      146.35     41.92 o
  -6  -8  16        0.85        7.76     35.80 o
  -5  -8  16      131.86      116.17     29.56 o
  -4  -8  16      171.08      200.02     31.57 o
  -3  -8  16      202.28      231.42     32.66 o
  -2  -8  16        2.38        3.25     50.16 o
  -1  -8  16      120.81      107.43     29.32 o
   0  -8  16       46.70       79.20     28.67 o
   1  -8  16       23.56       29.63     28.78 o
   2  -8  16       68.00       77.84     32.03 o
   3  -8  16        0.14       17.34     32.43 o
   4  -8  16        0.14       19.40     40.45 o
   5  -8  16       20.13       26.29     42.93 o
  -8  -7  16        4.92        6.69     37.08 o
  -7  -7  16        4.59       18.90     36.91 o
  -6  -7  16       27.94       33.64     26.14 o
  -5  -7  16      257.19      306.43     31.89 o
  -4  -7  16       96.46      110.11     26.78 o
  -3  -7  16        0.01       -5.61     25.47 o
  -2  -7  16      194.64      185.76     29.53 o
  -1  -7  16      321.35      378.53     30.37 o
   0  -7  16        4.23       -8.86     24.32 o
   1  -7  16      109.60      122.86     28.97 o
   2  -7  16       40.02       60.49     27.85 o
   3  -7  16       42.98       63.16     29.09 o
   4  -7  16        3.91       15.89     31.09 o
   5  -7  16       13.39        7.93     33.58 o
   6  -7  16       10.53      -13.16     44.08 o
  -8  -6  16        0.06       -2.04     36.63 o
  -7  -6  16       24.56       26.12     33.68 o
  -6  -6  16      368.38      398.92     31.25 o
  -5  -6  16      366.76      401.75     31.59 o
  -4  -6  16      161.68      168.23     27.32 o
  -3  -6  16      358.32      360.40     26.29 o
  -2  -6  16      701.78      742.71     26.17 o
  -1  -6  16      507.46      502.85     29.54 o
   0  -6  16        0.05        4.06     15.99 o
   1  -6  16        0.15       10.03     18.32 o
   2  -6  16      339.34      358.76     30.33 o
   3  -6  16       36.39       41.22     27.80 o
   4  -6  16        8.23       16.50     29.67 o
   5  -6  16       94.56       76.58     31.88 o
   6  -6  16       41.08       53.26     33.08 o
   7  -6  16        2.90        8.88     43.88 o
  -8  -5  16       16.67       25.92     36.47 o
  -7  -5  16      404.54      447.57     42.82 o
  -6  -5  16       12.08       10.48     22.95 o
  -5  -5  16       44.38       43.72     22.57 o
  -4  -5  16       25.85       20.94     15.99 o
  -3  -5  16      452.03      453.41     26.06 o
  -2  -5  16        3.42       13.37     18.58 o
  -1  -5  16      236.60      213.50     22.19 o
   0  -5  16        1.91        1.91     14.10 o
   1  -5  16     1283.97     1224.66     37.25 o
   2  -5  16      416.15      366.83     28.82 o
   3  -5  16       61.76       62.85     25.08 o
   4  -5  16       21.15       21.42     26.98 o
   5  -5  16      301.84      309.92     34.03 o
   6  -5  16       67.77       72.40     32.09 o
   7  -5  16       53.99       57.72     32.43 o
   8  -5  16        3.85       10.19     45.78 o
  -8  -4  16      338.01      379.33     45.47 o
  -7  -4  16       55.97       49.05     33.27 o
  -6  -4  16       29.19       37.59     21.86 o
  -5  -4  16        6.19        7.02     16.57 o
  -4  -4  16     1376.69     1374.84    140.90 o
  -3  -4  16       12.13       18.51     13.31 o
  -2  -4  16      131.95      121.28     14.22 o
  -1  -4  16       38.40       41.83     13.27 o
   0  -4  16     1421.58     1464.75     24.05 o
   1  -4  16       47.03       61.90     18.18 o
   2  -4  16        3.21        3.97     15.33 o
   3  -4  16       60.92       44.52     22.53 o
   4  -4  16     1099.93     1126.67     40.56 o
   5  -4  16       93.27      118.13     28.67 o
   6  -4  16        7.26        7.97     29.41 o
   7  -4  16        0.48        6.97     30.62 o
   8  -4  16       72.16       86.17     32.39 o
   9  -4  16        3.82       -0.37     44.56 o
  -8  -3  16        4.35      -14.17     34.15 o
  -7  -3  16        9.76        7.93     28.77 o
  -6  -3  16      311.66      305.74     26.42 o
  -5  -3  16      719.15      764.88     30.96 o
  -4  -3  16       12.18       15.21     12.30 o
  -3  -3  16      197.08      194.97     12.92 o
  -2  -3  16        5.87       12.06      9.91 o
  -1  -3  16      896.26      851.11     38.10 o
   0  -3  16       72.45       71.96     42.50 o
   1  -3  16      240.19      223.72     12.93 o
   2  -3  16       33.12       39.13     13.54 o
   3  -3  16      614.82      627.09     23.15 o
   4  -3  16        8.50        8.10     17.42 o
   5  -3  16        0.29       -4.41     25.21 o
   6  -3  16      102.18       81.75     28.41 o
   7  -3  16      530.16      547.18     37.42 o
   8  -3  16       12.77       18.70     29.30 o
   9  -3  16       11.24       24.50     42.00 o
  -9  -2  16        1.03       -4.18     39.71 o
  -8  -2  16      153.13      159.73     27.99 o
  -7  -2  16      131.81      128.23     35.10 o
  -6  -2  16      624.39      647.97     29.89 o
  -5  -2  16        0.85        0.73     18.36 o
  -4  -2  16      159.02      150.50     19.20 o
  -3  -2  16      228.36      229.69     14.70 o
  -2  -2  16     1110.02     1103.46     18.08 o
  -1  -2  16        7.32        7.47      5.82 o
   0  -2  16       18.52       15.35      5.49 o
   1  -2  16      198.89      196.43     14.70 o
   2  -2  16     1449.99     1457.09     22.41 o
   3  -2  16       12.27        8.44     13.51 o
   4  -2  16      354.37      364.67     26.89 o
   5  -2  16        8.91       11.87     17.73 o
   6  -2  16      612.10      655.73     35.84 o
   7  -2  16      117.90      118.59     28.72 o
   8  -2  16       14.62       19.29     28.48 o
   9  -2  16        3.04        0.57     28.40 o
  10  -2  16       58.48       66.11     47.46 o
  -9  -1  16       46.82       54.09     40.69 o
  -8  -1  16        0.38        4.91     36.49 o
  -7  -1  16      304.72      290.86     42.62 o
  -6  -1  16      116.63      120.18     23.45 o
  -5  -1  16      195.18      174.99     17.59 o
  -4  -1  16       44.55       45.97     13.80 o
  -3  -1  16      838.80      867.13     26.22 o
  -2  -1  16      156.78      153.98      7.67 o
  -1  -1  16       65.61       47.37     40.03 o
   0  -1  16      176.22      205.26     27.82 o
   1  -1  16     2429.91     2474.07     51.90 o
   2  -1  16      129.60      132.36      8.02 o
   3  -1  16       13.45       11.58     10.80 o
   4  -1  16        1.87        8.41     15.28 o
   5  -1  16     1147.12     1133.21     58.25 o
   6  -1  16        0.55       -3.72     24.29 o
   7  -1  16      127.62      137.68     28.45 o
   8  -1  16        0.95       22.30     27.72 o
   9  -1  16      155.45      191.03     30.93 o
  10  -1  16        0.66       -0.92     45.47 o
  -9   0  16       16.14       -2.04     40.08 o
  -8   0  16        8.05       17.77     36.65 o
  -7   0  16       18.91       11.72     35.25 o
  -6   0  16      107.07      110.82     23.25 o
  -5   0  16        0.22       -3.98     15.17 o
  -4   0  16      207.32      215.88     16.59 o
  -3   0  16       75.42       76.76     12.91 o
  -2   0  16      125.53      113.03     14.48 o
  -1   0  16       86.94       97.63     37.26 o
   0   0  16     1786.73     1871.03     65.73 o
   1   0  16      422.29      400.31     46.07 o
   2   0  16        7.22        8.41      3.93 o
   3   0  16      239.10      245.57     18.82 o
   4   0  16     1345.30     1357.83     75.53 o
   5   0  16       60.02       60.32     21.35 o
   6   0  16       59.39       56.71     22.33 o
   7   0  16       19.81       23.92     38.14 o
   8   0  16      158.72      201.10     41.23 o
   9   0  16       29.31       21.32     36.59 o
  10   0  16       37.18       49.79     44.20 o
  -8   1  16        0.13       -4.18     38.89 o
  -7   1  16      352.32      340.78     44.83 o
  -6   1  16       23.51       47.11     22.81 o
  -5   1  16      188.12      172.35     18.22 o
  -4   1  16      492.64      490.25     30.35 o
  -3   1  16      848.30      924.26     22.81 o
  -2   1  16      363.47      358.34     18.46 o
  -1   1  16      154.83      157.28     14.16 o
   0   1  16      210.91      196.05     40.60 o
   1   1  16      362.13      331.23     45.32 o
   2   1  16      525.65      514.10     11.78 o
   3   1  16      636.63      591.05     14.16 o
   4   1  16      400.44      380.71     18.58 o
   5   1  16      110.15       96.42     17.96 o
   6   1  16       79.95       71.10     19.24 o
   7   1  16      246.13      269.10     30.15 o
   8   1  16        0.20        2.14     27.49 o
   9   1  16       10.08       10.02     26.99 o
  10   1  16        0.08       30.83     48.30 o
  -8   2  16      151.85      160.30     45.39 o
  -7   2  16        0.02        2.94     39.58 o
  -6   2  16      233.52      223.39     27.93 o
  -5   2  16       90.41       86.25     26.05 o
  -4   2  16       43.38       64.21     17.38 o
  -3   2  16      231.77      217.92     18.03 o
  -2   2  16      375.80      358.39     17.63 o
  -1   2  16       37.68       41.32     10.85 o
   0   2  16      772.89      740.03     23.27 o
   1   2  16      134.15      148.55      9.10 o
   2   2  16      813.05      778.75     17.16 o
   3   2  16      348.84      319.74     15.91 o
   4   2  16       30.89       23.93     11.81 o
   5   2  16      101.23      121.88     18.24 o
   6   2  16      954.40      925.96     39.96 o
   7   2  16       63.28       68.08     26.70 o
   8   2  16      339.40      319.70     32.40 o
   9   2  16       19.11       28.33     27.16 o
  10   2  16       72.84       88.30     49.80 o
  11   2  16        0.15        7.74     53.17 o
  -8   3  16        0.68        7.68     43.64 o
  -7   3  16        2.60      -13.05     42.43 o
  -6   3  16        3.84       20.17     25.81 o
  -5   3  16       94.85      126.38     26.73 o
  -4   3  16       81.56       70.07     19.04 o
  -3   3  16       22.61       10.42     18.98 o
  -2   3  16      143.15      144.16     25.03 o
  -1   3  16      451.28      506.86     21.51 o
   0   3  16      121.25      118.77     16.49 o
   1   3  16       93.29       96.59     12.09 o
   2   3  16      706.73      654.86     19.68 o
   3   3  16      213.73      215.78     16.94 o
   4   3  16      117.44      120.64     16.40 o
   5   3  16      236.39      222.27     19.85 o
   6   3  16      209.87      179.41     17.50 o
   7   3  16        5.20        6.35     26.16 o
   8   3  16        9.83        1.19     27.20 o
   9   3  16       66.03       89.23     29.01 o
  10   3  16       14.46       29.78     45.96 o
  11   3  16       46.58       47.78     50.23 o
  -7   4  16        0.28       18.23     43.15 o
  -6   4  16      217.45      231.61     30.72 o
  -5   4  16        2.98       13.09     38.78 o
  -4   4  16      110.31      102.12     39.87 o
  -3   4  16      111.19      106.23     22.17 o
  -2   4  16      186.91      195.44     22.90 o
  -1   4  16       55.27       55.52     19.69 o
   0   4  16      226.36      198.43     21.16 o
   1   4  16       33.05       32.00     17.83 o
   2   4  16      549.45      565.30     33.25 o
   3   4  16      408.64      435.04     23.20 o
   4   4  16        0.45        1.65     16.64 o
   5   4  16       59.38       28.23     17.48 o
   6   4  16      225.53      219.53     29.10 o
   7   4  16      123.50      118.14     27.96 o
   8   4  16       98.29       81.28     30.66 o
   9   4  16       31.21       28.51     27.67 o
  10   4  16        1.43       17.51     45.86 o
  11   4  16       13.20       43.01     50.84 o
  -6   5  16        4.58       20.14     44.28 o
  -5   5  16       91.25       54.07     41.55 o
  -4   5  16        4.11       15.10     39.81 o
  -3   5  16      301.91      365.56     45.90 o
  -2   5  16       48.34       39.80     22.98 o
  -1   5  16      381.41      343.61     27.46 o
   0   5  16      133.14      120.85     21.50 o
   1   5  16      177.35      175.16     22.83 o
   2   5  16      151.22      128.68     18.09 o
   3   5  16      252.24      256.62     23.28 o
   4   5  16        0.33       11.15     19.09 o
   5   5  16      194.05      216.97     24.00 o
   6   5  16      104.94      115.92     27.67 o
   7   5  16        6.60       22.26     27.01 o
   8   5  16       28.35       23.68     28.22 o
   9   5  16      106.37       95.81     30.12 o
  10   5  16        0.94      -35.84     48.05 o
  -5   6  16        4.72       -2.84     45.10 o
  -4   6  16       53.23       67.40     43.76 o
  -3   6  16       28.25       32.45     39.43 o
  -2   6  16       61.04       28.37     37.12 o
  -1   6  16        0.18       23.33     37.07 o
   0   6  16      383.29      423.16     44.46 o
   1   6  16       10.10        8.79     32.99 o
   2   6  16        1.12       -4.77     22.30 o
   3   6  16       88.82       74.41     32.73 o
   4   6  16      157.22      175.11     36.88 o
   5   6  16       48.42       63.27     34.77 o
   6   6  16       62.44       46.75     37.49 o
   7   6  16       70.20       68.70     29.36 o
   8   6  16      177.12      199.59     32.62 o
   9   6  16       17.15       17.27     28.80 o
  10   6  16        0.06      -26.27     49.76 o
  -4   7  16        1.05        7.63     44.18 o
  -3   7  16       29.59       41.82     43.42 o
  -2   7  16        0.07       -0.03     40.98 o
  -1   7  16       31.76       58.17     41.39 o
   0   7  16        6.10       13.74     38.90 o
   1   7  16       18.75       35.72     36.95 o
   2   7  16       40.41       25.69     36.46 o
   3   7  16      198.42      248.73     28.97 o
   4   7  16        5.39       24.17     35.92 o
   5   7  16        1.15       -5.26     36.16 o
   6   7  16       14.57       13.47     40.88 o
   7   7  16      128.14      141.60     45.26 o
   8   7  16        1.20       -5.44     30.63 o
   9   7  16        3.61        6.90     29.31 o
  10   7  16        2.44        0.84     47.29 o
  -3   8  16        3.05       55.52     47.04 o
  -2   8  16       41.55       35.41     43.57 o
  -1   8  16       11.14       36.37     43.68 o
   0   8  16       12.39       13.62     42.29 o
   1   8  16        0.19       -0.75     39.94 o
   2   8  16       85.05       94.26     42.41 o
   3   8  16        7.49       17.46     27.56 o
   4   8  16       19.42       27.66     38.24 o
   5   8  16        7.07        4.64     38.99 o
   6   8  16       75.49       94.06     44.73 o
   7   8  16       55.59       51.61     44.67 o
   8   8  16        0.03      -38.42     47.19 o
   9   8  16        2.75       16.88     31.13 o
  -1   9  16        6.80        4.23     45.01 o
   0   9  16        5.47       10.28     42.89 o
   1   9  16       50.46       47.82     42.52 o
   2   9  16       19.61       15.25     43.58 o
   3   9  16        2.46        5.03     29.60 o
   4   9  16       17.23       51.89     41.75 o
   5   9  16       44.30       -5.66     43.66 o
   6   9  16        0.00        7.57     45.08 o
   7   9  16        0.28       21.78     46.95 o
   8   9  16       11.21        3.91     46.27 o
   1  10  16        3.28       -8.34     47.67 o
   2  10  16        0.53        4.10     46.81 o
   3  10  16        5.10       34.62     32.91 o
   4  10  16       39.74       34.34     43.73 o
   5  10  16        8.05        8.88     44.80 o
   6  10  16        0.00      -20.72     46.31 o
   7  10  16        1.48       18.40     46.29 o
  -4 -10  17      112.10      107.75     41.94 o
  -3 -10  17       34.07       47.79     40.20 o
  -5  -9  17      230.87      240.27     43.99 o
  -4  -9  17        6.18       10.09     36.95 o
  -3  -9  17       72.74       53.54     34.22 o
  -2  -9  17       15.16       29.24     51.93 o
  -1  -9  17      201.35      215.98     32.78 o
   0  -9  17       36.40       44.05     29.61 o
   1  -9  17        6.14       14.68     34.63 o
   2  -9  17        3.76       17.77     37.61 o
  -6  -8  17       94.55       91.83     38.54 o
  -5  -8  17        5.50       20.23     27.81 o
  -4  -8  17      151.62      179.70     39.21 o
  -3  -8  17      200.72      219.07     35.76 o
  -2  -8  17      280.05      275.38     34.36 o
  -1  -8  17        9.96       20.88     26.49 o
   0  -8  17      160.07      149.59     29.99 o
   1  -8  17        2.00       14.75     28.54 o
   2  -8  17       11.24       22.82     30.44 o
   3  -8  17       51.24       70.44     50.52 o
   4  -8  17        5.21        1.04     39.49 o
  -7  -7  17       49.80       62.92     38.79 o
  -6  -7  17        7.14        5.27     25.86 o
  -5  -7  17        0.47        3.84     25.73 o
  -4  -7  17      215.06      204.75     28.02 o
  -3  -7  17      271.31      266.82     30.85 o
  -2  -7  17        0.73        6.89     26.64 o
  -1  -7  17      278.86      300.39     28.10 o
   0  -7  17       78.41       76.93     26.60 o
   1  -7  17      103.73      109.11     27.49 o
   2  -7  17       72.81       67.80     27.41 o
   3  -7  17        1.41        7.11     27.03 o
   4  -7  17       14.95       20.68     31.46 o
   5  -7  17       14.21       25.44     31.53 o
   6  -7  17        6.61      -13.44     43.09 o
  -7  -6  17        0.97       12.53     34.98 o
  -6  -6  17       19.72       26.21     24.39 o
  -5  -6  17      625.00      646.23     34.73 o
  -4  -6  17      252.56      279.73     28.63 o
  -3  -6  17        0.37       16.76     23.40 o
  -2  -6  17      279.97      284.94     27.55 o
  -1  -6  17      608.10      571.67     30.11 o
   0  -6  17      160.66      160.38     24.56 o
   1  -6  17      170.18      151.44     20.94 o
   2  -6  17        4.49       -0.20     24.78 o
   3  -6  17      171.59      193.29     29.39 o
   4  -6  17       87.25      108.80     30.50 o
   5  -6  17       12.17       20.08     31.09 o
   6  -6  17        2.22       23.91     32.39 o
   7  -6  17       48.03       57.27     44.06 o
  -7  -5  17        0.02        5.54     31.46 o
  -6  -5  17      375.17      408.54     33.19 o
  -5  -5  17        0.19       14.05     22.63 o
  -4  -5  17       66.41       84.16     23.04 o
  -3  -5  17        0.01       -2.18     18.63 o
  -2  -5  17      638.51      664.60     35.54 o
  -1  -5  17      141.89      172.51     20.88 o
   0  -5  17        0.04        6.32     13.08 o
   1  -5  17      341.63      357.06     53.30 o
   2  -5  17      534.46      507.75     31.52 o
   3  -5  17       11.85       11.73     24.53 o
   4  -5  17        3.94       11.45     26.20 o
   5  -5  17       42.04       51.00     29.20 o
   6  -5  17       65.60       93.52     31.81 o
   7  -5  17        0.82        1.05     35.87 o
   8  -5  17       23.39       24.12     32.82 o
  -7  -4  17      235.52      232.61     36.31 o
  -6  -4  17       84.43       74.44     23.01 o
  -5  -4  17      103.09      119.03     22.77 o
  -4  -4  17      117.06      112.59     20.19 o
  -3  -4  17      103.50      125.90     14.41 o
  -2  -4  17        0.75        1.63     11.47 o
  -1  -4  17        2.38       -1.21     10.84 o
   0  -4  17        5.27       15.02     15.26 o
   1  -4  17     1152.75     1194.46     30.75 o
   2  -4  17        0.39        5.60     14.92 o
   3  -4  17        0.03       -7.98     21.26 o
   4  -4  17       19.04       10.00     25.01 o
   5  -4  17      229.01      256.88     30.63 o
   6  -4  17       19.22       13.58     28.51 o
   7  -4  17      121.02      122.32     32.66 o
   8  -4  17        0.24        6.25     30.90 o
  -7  -3  17        0.59       -2.51     31.07 o
  -6  -3  17       21.81       25.57     21.16 o
  -5  -3  17      272.98      325.68     43.09 o
  -4  -3  17     1034.04     1073.37     33.56 o
  -3  -3  17        2.52        2.58     10.82 o
  -2  -3  17       22.37       24.64      9.58 o
  -1  -3  17        8.25        8.28     16.86 o
   0  -3  17     1754.02     1868.97     75.80 o
   1  -3  17      147.42      148.53     10.84 o
   2  -3  17       25.59       27.61     12.93 o
   3  -3  17       15.10        7.41     15.34 o
   4  -3  17      924.08      942.16     59.72 o
   5  -3  17       45.25       43.05     25.59 o
   6  -3  17        5.27        2.08     26.96 o
   7  -3  17        0.29       13.45     29.32 o
   8  -3  17       40.01       58.92     30.36 o
   9  -3  17        4.05       20.83     41.93 o
  -8  -2  17       18.53       16.00     35.07 o
  -7  -2  17      100.54      113.68     23.45 o
  -6  -2  17        1.04       -7.38     20.07 o
  -5  -2  17      759.56      889.36     49.97 o
  -4  -2  17      119.18      130.19     18.47 o
  -3  -2  17       34.30       46.86      8.51 o
  -2  -2  17       90.51       77.69      9.14 o
  -1  -2  17      784.66      808.80     54.93 o
   0  -2  17      356.07      287.47     27.72 o
   1  -2  17        6.00       11.60     11.37 o
   2  -2  17       72.27       68.55     10.01 o
   3  -2  17      394.16      412.23     17.77 o
   4  -2  17       12.33       10.22     21.25 o
   5  -2  17       19.23       11.01     17.17 o
   6  -2  17       17.04       13.18     25.57 o
   7  -2  17      368.53      375.38     33.82 o
   8  -2  17       24.82       33.75     28.80 o
   9  -2  17       28.69       35.70     29.84 o
  10  -2  17        1.66      -10.82     44.36 o
  -8  -1  17       31.07       32.22     35.15 o
  -7  -1  17       75.36       84.41     34.46 o
  -6  -1  17      157.96      191.28     24.49 o
  -5  -1  17      120.45      110.68     21.65 o
  -4  -1  17       76.93       74.96     13.76 o
  -3  -1  17      302.44      289.47     18.71 o
  -2  -1  17      855.35      713.16     31.24 o
  -1  -1  17      252.02      287.52     43.53 o
   0  -1  17        5.20        7.63     23.89 o
   1  -1  17       96.10      114.11     45.13 o
   2  -1  17      723.41      689.45     32.36 o
   3  -1  17        6.17       11.09     11.22 o
   4  -1  17      116.14      104.71     15.76 o
   5  -1  17       18.99       27.90     22.44 o
   6  -1  17      293.51      336.81     30.17 o
   7  -1  17       25.80       37.55     26.66 o
   8  -1  17       17.75        4.75     27.42 o
   9  -1  17        9.66       24.73     28.70 o
  10  -1  17       46.27       72.13     45.60 o
  -8   0  17        8.99       -1.43     35.41 o
  -7   0  17      265.05      234.62     40.86 o
  -6   0  17        4.84        0.42     21.01 o
  -5   0  17      265.07      235.17     24.69 o
  -4   0  17       60.62       54.77     14.14 o
  -3   0  17      614.24      597.58     20.39 o
  -2   0  17      235.31      245.74     14.92 o
  -1   0  17        4.24       19.65     37.24 o
   0   0  17      676.14      657.50     50.10 o
   1   0  17     1127.93     1217.30     62.61 o
   2   0  17       34.39       29.16     36.40 o
   3   0  17       29.81       20.00     10.28 o
   4   0  17        0.47       -0.14     17.63 o
   5   0  17      703.61      729.13     30.54 o
   6   0  17        3.62       13.74     21.13 o
   7   0  17       22.06        2.01     38.27 o
   8   0  17       10.06       -8.27     37.32 o
   9   0  17       82.14      106.04     38.27 o
  10   0  17        0.77       52.19     43.74 o
  -8   1  17       82.33       65.36     40.41 o
  -7   1  17       15.37       14.98     35.57 o
  -6   1  17      464.51      456.01     48.42 o
  -5   1  17       27.96       39.61     22.74 o
  -4   1  17      240.56      233.44     18.13 o
  -3   1  17      255.08      246.41     16.04 o
  -2   1  17      265.81      276.82     13.77 o
  -1   1  17      449.45      435.48     16.74 o
   0   1  17      609.33      554.43     51.75 o
   1   1  17      202.92      218.97     40.57 o
   2   1  17      548.22      484.27     28.31 o
   3   1  17        3.65       12.68     10.76 o
   4   1  17      143.78      149.08     12.77 o
   5   1  17      224.02      228.04     19.02 o
   6   1  17      177.34      172.22     23.70 o
   7   1  17       30.60       29.60     26.71 o
   8   1  17      299.74      312.79     33.05 o
   9   1  17        3.74        0.17     27.40 o
  10   1  17       12.22        4.58     47.78 o
  -8   2  17        0.26       -1.07     41.30 o
  -7   2  17       70.47       68.83     41.44 o
  -6   2  17        1.71        0.42     24.52 o
  -5   2  17       49.64       37.84     24.54 o
  -4   2  17      101.00       84.04     17.26 o
  -3   2  17      334.14      344.84     19.25 o
  -2   2  17      265.84      268.88     16.11 o
  -1   2  17      197.77      190.62     11.61 o
   0   2  17      174.43      160.05      9.49 o
   1   2  17      392.96      352.24     22.27 o
   2   2  17      125.18      118.30     10.60 o
   3   2  17      120.73       99.80     13.20 o
   4   2  17      331.85      323.35     25.52 o
   5   2  17        0.99        4.84     13.18 o
   6   2  17      150.52      152.03     20.25 o
   7   2  17       80.86       86.10     27.09 o
   8   2  17       20.02       41.57     27.93 o
   9   2  17       78.88       70.20     28.72 o
  10   2  17        3.41       11.12     47.50 o
  -7   3  17        0.15      -22.73     41.20 o
  -6   3  17       89.27       94.72     27.88 o
  -5   3  17       23.25       37.42     24.79 o
  -4   3  17      476.41      506.80     32.48 o
  -3   3  17        4.30        2.14     16.76 o
  -2   3  17      124.98      121.04     17.05 o
  -1   3  17        0.14        3.74     13.94 o
   0   3  17      559.28      597.39     20.52 o
   1   3  17      265.91      277.37     12.85 o
   2   3  17      575.65      575.84     18.87 o
   3   3  17       84.92       93.87     14.86 o
   4   3  17       50.46       61.71     16.31 o
   5   3  17      272.99      280.94     20.56 o
   6   3  17      527.53      496.30     22.47 o
   7   3  17       63.58       80.21     27.46 o
   8   3  17       54.94       59.75     27.23 o
   9   3  17       13.09       12.66     27.39 o
  10   3  17       14.43       29.12     46.58 o
  11   3  17        4.03       14.17     49.23 o
  -7   4  17       30.87       37.82     42.62 o
  -6   4  17        1.47       -5.88     40.57 o
  -5   4  17      263.32      267.27     31.32 o
  -4   4  17        4.65       12.71     35.99 o
  -3   4  17      138.36      128.29     37.03 o
  -2   4  17       87.33       97.75     20.25 o
  -1   4  17      706.05      725.20     22.60 o
   0   4  17       16.24       14.74     17.49 o
   1   4  17        1.43        4.45     13.50 o
   2   4  17      332.64      350.63     42.80 o
   3   4  17      861.73      834.21     43.65 o
   4   4  17      108.72      104.63     17.60 o
   5   4  17       31.77       27.60     17.25 o
   6   4  17      112.10      110.76     26.52 o
   7   4  17       58.33       69.22     26.80 o
   8   4  17       66.59       47.21     27.29 o
   9   4  17      104.73      118.21     29.32 o
  10   4  17       20.11       36.96     46.34 o
  11   4  17       23.75       40.18     50.09 o
  -6   5  17       97.13      103.13     46.05 o
  -5   5  17        2.17       -1.40     41.52 o
  -4   5  17        0.68        1.99     39.68 o
  -3   5  17       34.17       26.47     36.13 o
  -2   5  17       64.87       80.50     35.71 o
  -1   5  17       32.41       53.44     33.01 o
   0   5  17      134.19      127.00     22.36 o
   1   5  17      115.00      112.96     20.53 o
   2   5  17       88.10       97.71     16.36 o
   3   5  17        0.04       12.45     19.05 o
   4   5  17        0.12        4.76     18.88 o
   5   5  17       37.40       32.36     26.18 o
   6   5  17      166.06      165.13     29.35 o
   7   5  17       72.08       66.14     28.38 o
   8   5  17       98.53       89.57     29.87 o
   9   5  17       17.93       34.65     28.23 o
  10   5  17        6.43        7.77     49.64 o
  -5   6  17       41.70       35.05     43.98 o
  -4   6  17        5.68        0.14     41.76 o
  -3   6  17       80.24       99.50     41.80 o
  -2   6  17       23.00       20.70     37.01 o
  -1   6  17        1.66       -2.23     35.40 o
   0   6  17       20.33       18.47     35.90 o
   1   6  17      155.86      150.13     37.80 o
   2   6  17        9.92        7.62     21.58 o
   3   6  17       37.45       40.92     30.82 o
   4   6  17       52.52       71.13     34.43 o
   5   6  17       62.09       43.96     34.46 o
   6   6  17       59.42       52.41     37.68 o
   7   6  17        3.35        6.00     28.19 o
   8   6  17       86.92      105.00     30.84 o
   9   6  17       14.93       22.80     29.28 o
  10   6  17        0.49      -18.31     49.60 o
  -4   7  17       56.66       48.99     43.83 o
  -3   7  17        0.68        6.80     41.18 o
  -2   7  17       50.89       33.94     40.97 o
  -1   7  17       10.01        9.92     39.41 o
   0   7  17      110.55      158.40     40.80 o
   1   7  17        0.16       -6.47     36.26 o
   2   7  17       12.79       15.27     23.83 o
   3   7  17        7.62        5.58     24.66 o
   4   7  17      198.42      190.57     41.07 o
   5   7  17        0.79        6.05     35.36 o
   6   7  17        3.80        3.31     39.79 o
   7   7  17       17.93       10.33     41.27 o
   8   7  17       31.29       36.43     30.92 o
   9   7  17        0.35       10.67     29.78 o
  10   7  17        1.68      -13.94     48.09 o
  -3   8  17       13.00       -0.14     43.99 o
  -2   8  17        0.24       -0.03     43.76 o
  -1   8  17       33.88       12.93     41.91 o
   0   8  17        0.06        1.71     40.56 o
   1   8  17       49.10       63.28     41.20 o
   2   8  17        2.42       12.54     39.74 o
   3   8  17       17.47       26.37     27.72 o
   4   8  17        3.98       20.18     37.44 o
   5   8  17        2.02        4.15     39.58 o
   6   8  17       10.44       16.41     41.64 o
   7   8  17       25.94       20.38     43.21 o
   8   8  17        7.50       18.59     46.05 o
   9   8  17        2.60        2.33     30.96 o
  -1   9  17        3.84       -9.10     43.83 o
   0   9  17       20.65       43.87     45.58 o
   1   9  17        4.00        6.92     43.72 o
   2   9  17        7.38       -6.25     41.52 o
   3   9  17       34.00       38.06     29.65 o
   4   9  17       12.06       -9.67     39.75 o
   5   9  17        1.85       12.25     40.24 o
   6   9  17       44.69       49.01     43.78 o
   7   9  17        2.77       -9.51     45.59 o
   8   9  17        0.52       15.64     45.56 o
   9   9  17        2.39        7.55     43.57 o
   1  10  17       10.46        3.08     47.33 o
   2  10  17       10.23       12.10     45.75 o
   3  10  17        1.25       -7.86     31.55 o
   4  10  17        0.07      -15.72     44.99 o
   5  10  17       17.21       39.91     44.38 o
   6  10  17        1.17       19.65     44.71 o
   7  10  17       15.23       22.93     44.57 o
  -2 -10  18       14.22       11.95     38.77 o
  -4  -9  18       67.69       79.09     31.07 o
  -3  -9  18       42.05       60.42     31.38 o
  -2  -9  18       31.84       56.32     30.68 o
  -6  -8  18       99.97      116.25     47.07 o
  -5  -8  18       78.42      117.54     29.72 o
  -4  -8  18        1.09       17.86     27.42 o
  -3  -8  18        5.12       21.60     28.04 o
  -2  -8  18       78.91       74.09     29.73 o
  -1  -8  18       88.83      106.43     27.05 o
   0  -8  18       23.12       20.40     25.36 o
   1  -8  18       73.64       75.29     28.17 o
   2  -8  18       12.05       26.21     33.03 o
   3  -8  18       79.91       70.80     38.65 o
  -6  -7  18       73.52       70.99     45.35 o
  -5  -7  18       17.45       18.81     24.96 o
  -4  -7  18        5.83       -1.36     25.75 o
  -3  -7  18      335.58      345.96     31.86 o
  -2  -7  18      253.77      279.17     30.73 o
  -1  -7  18        5.00        5.67     48.91 o
   0  -7  18      183.63      209.04     28.43 o
   1  -7  18       36.96       34.91     25.60 o
   2  -7  18      103.94      113.85     27.95 o
   3  -7  18       17.31       28.08     34.80 o
   4  -7  18       20.94       25.19     30.12 o
   5  -7  18       34.84       21.20     38.63 o
  -6  -6  18       11.76       15.81     23.81 o
  -5  -6  18        0.03        7.61     23.60 o
  -4  -6  18      400.19      415.66     31.48 o
  -3  -6  18      264.76      254.54     27.74 o
  -2  -6  18       10.05       12.03     23.18 o
  -1  -6  18       17.03       23.36     45.28 o
   0  -6  18       68.99       88.97     52.85 o
   1  -6  18       47.15       65.79     23.64 o
   2  -6  18        4.26       11.81     23.11 o
   3  -6  18      110.88      120.11     28.85 o
   4  -6  18       42.99       78.97     28.91 o
   5  -6  18       30.27       33.51     30.69 o
   6  -6  18       10.01       20.51     31.75 o
  -6  -5  18        0.82        3.99     22.93 o
  -5  -5  18      753.54      829.28     35.28 o
  -4  -5  18      237.97      240.93     25.57 o
  -3  -5  18       70.70       55.59     43.37 o
  -2  -5  18       28.06       53.86     46.76 o
  -1  -5  18      918.67      910.12     50.24 o
   0  -5  18      235.25      227.71     19.35 o
   1  -5  18       19.26       21.49     18.19 o
   2  -5  18       54.07       60.55     23.60 o
   3  -5  18      183.67      203.41     28.11 o
   4  -5  18      169.12      177.87     29.46 o
   5  -5  18        2.07        9.85     28.53 o
   6  -5  18        1.90       32.42     29.10 o
   7  -5  18        6.36       15.48     31.09 o
  -6  -4  18      333.11      345.23     27.92 o
  -5  -4  18        3.03        9.31     21.12 o
  -4  -4  18        3.12      -15.31     38.29 o
  -3  -4  18        3.73        1.35     11.70 o
  -2  -4  18      511.76      572.34     16.67 o
  -1  -4  18       23.90       16.46      9.99 o
   0  -4  18       27.16      -14.11     46.99 o
   1  -4  18        3.20        6.96     11.69 o
   2  -4  18      750.56      771.03     43.20 o
   3  -4  18      124.80      133.65     23.29 o
   4  -4  18       41.59       44.54     25.57 o
   5  -4  18        1.83        2.45     25.56 o
   6  -4  18        0.43       -1.97     27.84 o
   7  -4  18        0.61       -4.03     31.19 o
   8  -4  18       36.82       56.34     32.60 o
  -6  -3  18       12.29       -0.56     20.74 o
  -5  -3  18        1.54       -0.02     37.35 o
  -4  -3  18        7.99        4.61     17.22 o
  -3  -3  18      247.10      254.32     12.70 o
  -2  -3  18       13.49        9.97      5.86 o
  -1  -3  18        1.80        8.68     11.17 o
   0  -3  18       42.42       36.19      9.71 o
   1  -3  18     1909.83     1904.00     76.33 o
   2  -3  18       11.64        4.34     11.47 o
   3  -3  18       24.43       10.42     14.43 o
   4  -3  18        0.91        0.84     21.94 o
   5  -3  18      199.23      228.67     29.57 o
   6  -3  18        7.13       21.24     26.13 o
   7  -3  18      174.29      157.83     31.65 o
   8  -3  18       10.34        2.45     30.58 o
   9  -3  18       26.59       32.26     42.59 o
  -7  -2  18        0.07       -6.67     31.01 o
  -6  -2  18       30.43       31.06     16.70 o
  -5  -2  18       98.09       86.04     21.00 o
  -4  -2  18      615.99      653.33     16.39 o
  -3  -2  18        2.00        4.82      6.76 o
  -2  -2  18       44.40       28.00     40.62 o
  -1  -2  18      547.33      551.17     51.27 o
   0  -2  18      986.46     1098.02     63.40 o
   1  -2  18       31.06       30.23     10.15 o
   2  -2  18        2.63        3.07      7.39 o
   3  -2  18        8.09        7.12     12.19 o
   4  -2  18      446.97      464.23     20.83 o
   5  -2  18       33.45       33.51     17.01 o
   6  -2  18       15.67       17.88     24.21 o
   7  -2  18       17.67       21.74     28.09 o
   8  -2  18       74.97       74.85     29.55 o
   9  -2  18        0.27        1.57     29.12 o
  10  -2  18       17.51       20.22     43.94 o
  -7  -1  18      128.57      128.22     35.21 o
  -6  -1  18      113.50      120.25     23.87 o
  -5  -1  18      324.16      327.99     25.88 o
  -4  -1  18        1.17        2.67     18.13 o
  -3  -1  18       67.96       62.54     14.69 o
  -2  -1  18      218.35      282.68     46.70 o
  -1  -1  18      803.74      895.25     60.06 o
   0  -1  18      199.30      197.24     47.59 o
   1  -1  18       77.89       91.00     41.79 o
   2  -1  18      184.27      188.37     12.61 o
   3  -1  18      182.25      204.75     14.87 o
   4  -1  18       34.68       30.09     13.76 o
   5  -1  18       82.99       71.19     21.35 o
   6  -1  18       27.89       20.32     24.50 o
   7  -1  18      177.35      204.94     30.47 o
   8  -1  18        9.92       14.63     28.66 o
   9  -1  18       19.39       11.59     28.55 o
  10  -1  18        0.40       -0.95     42.72 o
  -7   0  18        4.55       14.69     30.20 o
  -6   0  18      257.67      265.72     25.99 o
  -5   0  18       10.65       20.06     21.49 o
  -4   0  18      686.59      678.95     33.41 o
  -3   0  18      218.56      222.31     16.06 o
  -2   0  18      335.27      332.36     14.02 o
  -1   0  18      542.01      512.84     49.62 o
   0   0  18        0.78       15.28     38.72 o
   1   0  18      395.20      385.14     51.23 o
   2   0  18     1083.88     1105.55     63.72 o
   3   0  18        0.54        4.69      7.17 o
   4   0  18       42.68       32.18     17.60 o
   5   0  18       10.17       12.51     20.21 o
   6   0  18      303.73      308.74     26.72 o
   7   0  18        3.25       -1.70     38.48 o
   8   0  18        3.02       -4.45     38.97 o
   9   0  18       16.13       14.29     28.60 o
  10   0  18       60.07       51.15     44.64 o
  -7   1  18       81.74       70.80     35.17 o
  -6   1  18        0.95       15.43     22.36 o
  -5   1  18      203.02      235.07     30.48 o
  -4   1  18        0.10        0.30     21.00 o
  -3   1  18      298.55      285.47     15.51 o
  -2   1  18      102.56       83.07     12.50 o
  -1   1  18       94.08       94.58     10.58 o
   0   1  18      302.99      286.30     47.37 o
   1   1  18      486.56      459.35     50.15 o
   2   1  18      107.68      112.25      8.19 o
   3   1  18      185.26      147.07     14.89 o
   4   1  18      201.59      204.57     13.16 o
   5   1  18      200.75      189.03     19.08 o
   6   1  18        6.04        5.03     18.02 o
   7   1  18       10.14       11.89     26.49 o
   8   1  18       45.56       47.02     28.17 o
   9   1  18      181.18      197.36     31.53 o
  -7   2  18        4.56        3.50     38.97 o
  -6   2  18      165.26      183.14     28.00 o
  -5   2  18        3.28        0.90     24.02 o
  -4   2  18      129.78      137.65     25.27 o
  -3   2  18      175.39      165.73     16.58 o
  -2   2  18      536.29      534.06     19.57 o
  -1   2  18       59.24       62.04      8.94 o
   0   2  18      382.34      384.66     19.06 o
   1   2  18      522.20      551.50     21.97 o
   2   2  18      605.18      659.86     24.88 o
   3   2  18       58.54       45.54     12.37 o
   4   2  18      339.51      370.12     18.57 o
   5   2  18      240.38      226.19     15.49 o
   6   2  18      240.47      252.18     21.05 o
   7   2  18       49.32       50.97     26.44 o
   8   2  18       76.61       80.58     28.90 o
   9   2  18        7.17       16.91     27.33 o
  10   2  18        3.43       15.95     46.59 o
  -6   3  18        0.47      -15.49     37.54 o
  -5   3  18      148.15      170.44     28.37 o
  -4   3  18       12.41       19.90     24.67 o
  -3   3  18      671.29      748.95     34.73 o
  -2   3  18       98.17       92.12     16.30 o
  -1   3  18      124.93      134.84     14.96 o
   0   3  18       37.00       48.47      8.63 o
   1   3  18       28.16       40.88     11.27 o
   2   3  18       20.19       30.05     12.78 o
   3   3  18      368.35      341.37     17.52 o
   4   3  18      634.18      578.56     22.22 o
   5   3  18       22.60       29.27     16.51 o
   6   3  18       50.35       41.71     15.05 o
   7   3  18       80.62       95.89     27.26 o
   8   3  18       26.26       29.15     27.59 o
   9   3  18       35.78       38.79     27.16 o
  10   3  18        5.03        9.59     45.37 o
  -6   4  18      139.99      118.47     42.88 o
  -5   4  18        0.03        2.01     26.65 o
  -4   4  18       65.26       70.02     27.91 o
  -3   4  18       13.86       21.57     33.55 o
  -2   4  18        8.12       -0.56     29.12 o
  -1   4  18       52.38       51.75     17.75 o
   0   4  18      567.15      539.75     24.54 o
   1   4  18       87.54       88.25     13.71 o
   2   4  18       16.92       15.59     15.80 o
   3   4  18      194.04      183.81     17.59 o
   4   4  18       70.63       82.21     17.06 o
   5   4  18        6.79        8.44     17.17 o
   6   4  18       46.87       30.06     25.91 o
   7   4  18       89.92       95.42     28.31 o
   8   4  18       38.68       56.36     29.58 o
   9   4  18        4.75        7.04     28.54 o
  10   4  18       13.16       -4.24     46.41 o
  -6   5  18        0.16       17.49     41.65 o
  -5   5  18       73.54       90.56     42.91 o
  -4   5  18        0.10        6.24     39.22 o
  -3   5  18       80.01       78.79     37.94 o
  -2   5  18       20.60       31.21     33.98 o
  -1   5  18      100.85      142.70     34.99 o
   0   5  18       11.27       19.66     20.06 o
   1   5  18       49.88       44.06     19.55 o
   2   5  18        3.16        6.64     15.19 o
   3   5  18      767.69      799.46     44.05 o
   4   5  18        2.49        2.13     18.78 o
   5   5  18        3.19       10.67     25.40 o
   6   5  18      104.03       90.37     27.06 o
   7   5  18       43.21       85.89     28.78 o
   8   5  18       21.66       28.28     29.41 o
   9   5  18       20.30       29.10     29.07 o
  10   5  18        7.28       27.58     47.86 o
  -5   6  18        4.34       17.58     42.07 o
  -4   6  18       26.10       51.46     40.99 o
  -3   6  18        5.21       35.62     37.54 o
  -2   6  18      112.10       97.51     40.86 o
  -1   6  18       15.12       12.94     36.41 o
   0   6  18       53.38       53.15     34.84 o
   1   6  18        5.42        0.65     32.25 o
   2   6  18      137.45      162.55     25.29 o
   3   6  18        7.12       -4.40     30.10 o
   4   6  18       89.70      108.64     34.44 o
   5   6  18        0.44        4.26     33.50 o
   6   6  18       70.36       96.29     28.96 o
   7   6  18       85.75       63.31     29.94 o
   8   6  18       30.68       34.27     30.00 o
   9   6  18        8.89       19.56     29.35 o
  10   6  18        5.29        2.59     47.54 o
  -4   7  18        0.17       -2.06     42.33 o
  -3   7  18       21.83        8.40     40.83 o
  -2   7  18        1.15       19.10     39.51 o
  -1   7  18       15.64       30.28     39.18 o
   0   7  18        0.00      -12.99     36.02 o
   1   7  18      111.50      115.59     39.71 o
   2   7  18        0.21       -4.81     23.98 o
   3   7  18        0.68        3.25     32.44 o
   4   7  18        1.36       10.22     35.47 o
   5   7  18       77.55       87.80     38.87 o
   6   7  18       14.75       12.63     38.28 o
   7   7  18        5.12        1.99     30.49 o
   8   7  18        1.66        8.96     30.47 o
   9   7  18       31.93       30.19     30.53 o
  10   7  18        2.57       -8.52     45.53 o
  -3   8  18        0.00        4.40     41.63 o
  -2   8  18       19.19       20.95     43.77 o
  -1   8  18        2.54       -5.67     41.07 o
   0   8  18       90.10      110.31     42.72 o
   1   8  18       18.34       23.27     40.45 o
   2   8  18       12.18       16.49     26.57 o
   3   8  18       18.44        5.71     26.57 o
   4   8  18       24.49       39.14     37.74 o
   5   8  18        0.51       -5.82     38.07 o
   6   8  18       13.89        3.41     40.18 o
   7   8  18        2.11       22.66     41.89 o
   8   8  18       35.23       45.07     32.25 o
   9   8  18       11.30       17.67     30.75 o
  -1   9  18        9.55       12.98     43.45 o
   0   9  18        1.80       14.67     42.33 o
   1   9  18       19.46       32.34     44.54 o
   2   9  18        0.73        6.33     42.00 o
   3   9  18        2.82        2.62     28.76 o
   4   9  18        6.18       23.70     38.83 o
   5   9  18       11.93       -4.34     39.62 o
   6   9  18        1.55       -5.27     42.17 o
   7   9  18       39.73       23.05     44.83 o
   8   9  18        2.40       14.19     46.35 o
   2  10  18        3.71      -16.03     46.30 o
   3  10  18        0.11        1.85     30.76 o
   4  10  18        5.13       -1.85     42.92 o
   5  10  18        0.13      -15.47     42.73 o
   6  10  18        2.64       12.49     42.31 o
   7  10  18        1.38       -7.65     46.68 o
  -4  -9  19        9.28       14.01     52.46 o
  -6  -8  19       19.39        8.73     43.94 o
  -5  -8  19       80.95      112.35     50.60 o
  -4  -8  19       79.03      123.62     52.88 o
  -3  -8  19        8.83       22.29     26.80 o
  -2  -8  19        8.63       17.07     27.90 o
  -1  -8  19       28.66       18.57     53.23 o
   0  -8  19       59.46       65.08     58.58 o
   1  -8  19       21.96       38.98     56.62 o
  -6  -7  19      209.91      200.23     48.93 o
  -5  -7  19       77.21       82.06     46.02 o
  -4  -7  19        6.51        4.68     24.24 o
  -3  -7  19       19.67       12.72     24.89 o
  -2  -7  19      249.44      262.76     30.54 o
  -1  -7  19      176.45      159.50     57.22 o
   0  -7  19        1.79        2.74     23.29 o
   1  -7  19        3.22      -12.12     24.28 o
   2  -7  19       63.66       71.28     27.30 o
   3  -7  19       73.12       75.07     28.91 o
   4  -7  19        0.19      -13.47     53.88 o
  -6  -6  19        3.54       13.93     39.57 o
  -5  -6  19        0.16       16.96     42.98 o
  -4  -6  19        0.12       -1.90     23.17 o
  -3  -6  19      533.49      538.01     31.91 o
  -2  -6  19      295.05      298.00     28.39 o
  -1  -6  19       23.14       29.09     23.52 o
   0  -6  19        0.22       17.15     50.85 o
   1  -6  19      153.94      129.98     23.23 o
   2  -6  19       88.73       93.89     24.37 o
   3  -6  19        6.87       10.72     24.09 o
   4  -6  19        0.04       13.76     27.12 o
   5  -6  19       43.84       52.94     30.13 o
   6  -6  19       47.25       31.12     31.77 o
  -6  -5  19       17.42       23.75     35.98 o
  -5  -5  19        9.21       17.61     22.20 o
  -4  -5  19      780.13      813.73     33.19 o
  -3  -5  19       30.01       14.64     45.91 o
  -2  -5  19       49.86       68.17     47.36 o
  -1  -5  19        7.50       19.14     51.24 o
   0  -5  19      262.55      293.70     54.36 o
   1  -5  19       15.23        6.35     17.13 o
   2  -5  19        0.00        6.37     46.66 o
   3  -5  19       56.47       66.92     24.57 o
   4  -5  19      205.86      224.27     31.30 o
   5  -5  19       41.18       38.70     28.76 o
   6  -5  19       26.38       35.51     29.95 o
   7  -5  19       10.83        0.63     30.35 o
  -6  -4  19      150.60      165.54     38.99 o
  -5  -4  19      680.93      698.20     55.94 o
  -4  -4  19        7.04       -3.25     42.14 o
  -3  -4  19        1.38       -5.04     16.26 o
  -2  -4  19       73.40       50.42      9.37 o
  -1  -4  19     1639.65     1643.22     35.20 o
   0  -4  19        4.63        8.57     45.60 o
   1  -4  19       18.52        9.17     10.55 o
   2  -4  19        1.41        3.57     13.34 o
   3  -4  19      375.25      367.99     49.32 o
   4  -4  19      120.58      125.51     25.04 o
   5  -4  19       18.69       25.60     25.49 o
   6  -4  19       17.99       35.46     28.53 o
   7  -4  19       10.53       27.32     29.73 o
   8  -4  19        8.61       -6.33     31.83 o
  -6  -3  19      349.39      340.92     42.83 o
  -5  -3  19       67.69       70.49     39.00 o
  -4  -3  19       93.88       82.52     17.75 o
  -3  -3  19      137.91      123.63      9.67 o
  -2  -3  19      873.00      795.65     42.63 o
  -1  -3  19      214.05      207.09     12.17 o
   0  -3  19       54.61       50.00      8.41 o
   1  -3  19      235.94      244.68     29.39 o
   2  -3  19      844.68      816.59     18.84 o
   3  -3  19       20.86       24.13     13.84 o
   4  -3  19       28.10        9.67     21.06 o
   5  -3  19       24.83       40.24     24.19 o
   6  -3  19        8.43       10.53     26.68 o
   7  -3  19        5.04       14.62     29.07 o
   8  -3  19       39.05       58.98     30.65 o
   9  -3  19        0.18        2.18     43.31 o
  -6  -2  19      106.36       82.68     34.45 o
  -5  -2  19       11.50        6.21     19.02 o
  -4  -2  19      111.87      114.56     18.28 o
  -3  -2  19      348.67      329.04     22.98 o
  -2  -2  19      149.54      128.89     43.09 o
  -1  -2  19      143.95      182.15     46.78 o
   0  -2  19       77.45       99.99     44.53 o
   1  -2  19     1693.21     1514.85    152.76 o
   2  -2  19        5.95        4.90     13.54 o
   3  -2  19       11.24        6.83     11.48 o
   4  -2  19       11.87        8.37     14.72 o
   5  -2  19      426.39      447.73     31.64 o
   6  -2  19       41.92       55.65     24.05 o
   7  -2  19       87.38       90.92     27.79 o
   8  -2  19        0.17        3.37     28.53 o
   9  -2  19       42.72       44.71     29.39 o
  -6  -1  19       44.15       78.52     22.34 o
  -5  -1  19       53.21       61.58     20.46 o
  -4  -1  19      590.78      610.30     26.01 o
  -3  -1  19       12.23       19.19      8.41 o
  -2  -1  19       68.48       57.45     40.79 o
  -1  -1  19        0.66        3.11     41.07 o
   0  -1  19      226.14      238.21     47.12 o
   1  -1  19      606.03      671.48     59.88 o
   2  -1  19      166.58      140.52     16.74 o
   3  -1  19       57.01       53.27      9.81 o
   4  -1  19      330.02      325.32     17.01 o
   5  -1  19        9.36        3.19     20.13 o
   6  -1  19        1.42        2.73     23.88 o
   7  -1  19        0.41       -5.22     25.52 o
   8  -1  19       43.84       21.47     28.49 o
   9  -1  19        0.03       -5.56     29.52 o
  10  -1  19       16.62       21.11     42.97 o
  -6   0  19      106.33      107.68     23.57 o
  -5   0  19      110.44      101.67     22.51 o
  -4   0  19       33.59       29.48     20.03 o
  -3   0  19      550.07      597.58     23.56 o
  -2   0  19      122.34      113.11      7.96 o
  -1   0  19      315.19      366.56     48.14 o
   0   0  19       86.19       84.69     44.15 o
   1   0  19       83.92       65.58     44.74 o
   2   0  19       37.99       41.21     44.49 o
   3   0  19      402.59      426.15      9.97 o
   4   0  19        9.10        7.18     12.53 o
   5   0  19       39.85       51.83     27.57 o
   6   0  19       83.36       71.53     24.17 o
   7   0  19      100.84      106.12     42.33 o
   8   0  19        7.71       10.74     27.42 o
   9   0  19       18.64        8.32     28.55 o
  10   0  19       10.47       40.41     42.14 o
  -6   1  19      105.38      115.52     25.92 o
  -5   1  19        0.05       -2.54     22.28 o
  -4   1  19      282.64      324.20     33.69 o
  -3   1  19       12.85        7.26     18.71 o
  -2   1  19      258.47      257.82     21.66 o
  -1   1  19      145.87      132.12     23.09 o
   0   1  19      704.22      734.79     57.05 o
   1   1  19       18.64       22.42     46.05 o
   2   1  19      462.04      715.65     59.81 o
   3   1  19       98.37      109.05     13.14 o
   4   1  19      232.49      222.95     14.56 o
   5   1  19      110.08      106.66     17.11 o
   6   1  19      295.34      308.90     26.51 o
   7   1  19       43.21       34.31     28.54 o
   8   1  19        1.28       -9.58     28.27 o
   9   1  19        0.68      -11.67     29.61 o
  -6   2  19        0.43        6.59     34.17 o
  -5   2  19      158.97      171.54     25.72 o
  -4   2  19       22.07       30.16     22.65 o
  -3   2  19      311.38      337.09     27.09 o
  -2   2  19       86.41       86.92     12.24 o
  -1   2  19      188.32      212.17     19.20 o
   0   2  19       14.37       -5.87     39.52 o
   1   2  19       12.97       18.95     10.46 o
   2   2  19        4.00       10.20      6.15 o
   3   2  19      435.71      432.63     15.77 o
   4   2  19       55.75       63.02     14.23 o
   5   2  19      143.93      156.10     14.39 o
   6   2  19      136.73      126.58     15.64 o
   7   2  19       44.39       71.46     27.30 o
   8   2  19        7.89        4.45     28.02 o
   9   2  19       35.88       16.21     29.83 o
  10   2  19       20.48       26.44     46.60 o
  -5   3  19       14.50       11.40     25.56 o
  -4   3  19       31.38       28.25     24.07 o
  -3   3  19       10.18       14.03     23.60 o
  -2   3  19      308.48      365.63     45.01 o
  -1   3  19       10.44       12.99     12.35 o
   0   3  19      189.46      182.36     10.77 o
   1   3  19       17.51       16.01      9.47 o
   2   3  19      273.83      262.64     14.22 o
   3   3  19      166.36      156.14     15.21 o
   4   3  19       75.20       73.70     15.75 o
   5   3  19      272.02      250.15     19.58 o
   6   3  19       72.01       75.04     18.85 o
   7   3  19       16.58       15.34     26.97 o
   8   3  19       28.10       31.15     28.08 o
   9   3  19        0.02        9.13     27.93 o
  10   3  19        1.75       -4.16     45.54 o
  -5   4  19       72.55       75.55     27.86 o
  -4   4  19        5.02       15.04     26.09 o
  -3   4  19      218.34      211.43     28.98 o
  -2   4  19       28.56       35.76     31.22 o
  -1   4  19       70.29       70.61     29.84 o
   0   4  19        4.69       12.39     16.17 o
   1   4  19      416.64      431.14     22.44 o
   2   4  19        0.66       -1.72     14.29 o
   3   4  19      532.73      495.17     21.22 o
   4   4  19       81.19       97.29     17.05 o
   5   4  19      128.17      158.50     19.15 o
   6   4  19        3.88       11.73     25.82 o
   7   4  19       27.33       29.34     27.41 o
   8   4  19        5.21        4.65     28.39 o
   9   4  19       61.97       82.92     31.38 o
  10   4  19       27.18       22.95     46.50 o
  -5   5  19        0.10       -7.92     27.15 o
  -4   5  19       23.64       29.75     37.48 o
  -3   5  19        1.22      -10.11     34.99 o
  -2   5  19      172.62      164.84     38.08 o
  -1   5  19       13.50        1.60     32.10 o
   0   5  19      287.85      316.81     38.47 o
   1   5  19        1.82        0.37     14.64 o
   2   5  19        0.26        1.33     16.57 o
   3   5  19       27.00       27.92     17.76 o
   4   5  19      290.48      327.51     21.54 o
   5   5  19        1.50       -2.81     24.18 o
   6   5  19       83.44       64.59     26.83 o
   7   5  19       15.31       36.96     27.74 o
   8   5  19       76.85       99.00     30.75 o
   9   5  19        0.08        3.72     29.44 o
  10   5  19        0.45       -4.00     47.88 o
  -4   6  19        2.77       17.59     38.95 o
  -3   6  19       31.07       34.17     38.05 o
  -2   6  19        6.40      -10.63     36.86 o
  -1   6  19       61.88       69.45     36.84 o
   0   6  19        0.32      -12.15     32.83 o
   1   6  19       22.36       39.68     31.90 o
   2   6  19        9.08       11.42     21.28 o
   3   6  19       92.46      123.18     32.78 o
   4   6  19        8.69        6.42     30.97 o
   5   6  19       29.05       16.93     31.51 o
   6   6  19       55.22       54.78     28.98 o
   7   6  19        8.99       32.28     28.91 o
   8   6  19        9.00       -1.72     29.81 o
   9   6  19       21.00       10.85     30.95 o
  10   6  19        0.76        1.48     44.54 o
  -3   7  19        1.40       -4.94     40.19 o
  -2   7  19       19.37       16.93     39.92 o
  -1   7  19        0.36       -4.42     37.84 o
   0   7  19       29.24       36.99     38.72 o
   1   7  19       29.40       38.97     35.83 o
   2   7  19       89.49      100.84     25.40 o
   3   7  19        0.65        5.89     30.82 o
   4   7  19       22.79       37.35     35.12 o
   5   7  19        0.00       -8.25     36.01 o
   6   7  19       90.32       98.10     39.39 o
   7   7  19        2.85        7.08     30.15 o
   8   7  19       19.29       23.37     30.78 o
   9   7  19        3.31        8.41     30.72 o
  10   7  19       10.29        5.81     46.95 o
  -2   8  19        0.00       -2.42     42.04 o
  -1   8  19        0.03       -7.12     40.68 o
   0   8  19        9.43       21.09     40.45 o
   1   8  19       46.51       54.03     40.26 o
   2   8  19        4.32       -2.06     25.94 o
   3   8  19        5.69       25.48     34.72 o
   4   8  19        0.05      -18.15     35.60 o
   5   8  19       24.39       41.07     38.70 o
   6   8  19        7.34       13.19     41.45 o
   7   8  19        1.13      -16.53     40.81 o
   8   8  19        4.92      -10.60     32.58 o
   9   8  19       25.16       29.74     31.81 o
  -1   9  19        0.94       -7.39     43.06 o
   0   9  19        1.79       34.64     40.89 o
   1   9  19        0.06       17.98     43.13 o
   2   9  19        0.51        4.50     28.27 o
   3   9  19        3.02       14.81     29.01 o
   4   9  19       13.51       36.45     39.03 o
   5   9  19        1.69        5.75     40.16 o
   6   9  19        0.31       27.09     41.10 o
   7   9  19        0.03      -21.42     43.82 o
   8   9  19        0.56       18.71     44.16 o
   2  10  19        0.42        1.01     44.91 o
   3  10  19        0.32       16.28     30.39 o
   4  10  19        1.50       -8.72     41.36 o
   5  10  19        1.27       22.45     42.37 o
   6  10  19        1.10        5.36     43.31 o
  -5  -8  20       17.06        4.93     48.34 o
  -4  -8  20       55.00       72.60     51.55 o
  -3  -8  20      145.24      124.93     56.57 o
  -2  -8  20        3.94       -4.50     54.61 o
  -1  -8  20       89.44      113.43     55.35 o
   0  -8  20       38.78       -7.50     61.66 o
  -6  -7  20       23.77       35.71     43.40 o
  -5  -7  20      128.12      127.00     50.30 o
  -4  -7  20       63.26       88.11     52.23 o
  -3  -7  20        3.83        4.12     51.10 o
  -2  -7  20        6.83       -2.28     25.25 o
  -1  -7  20      196.98      224.51     29.70 o
   0  -7  20      184.67      231.72     56.04 o
   1  -7  20        5.93       27.02     55.31 o
   2  -7  20        0.28        0.62     55.39 o
   3  -7  20       87.61       80.99     54.79 o
  -6  -6  20      132.67      143.11     45.55 o
  -5  -6  20        9.42       49.50     44.15 o
  -4  -6  20        6.82       19.64     46.24 o
  -3  -6  20       39.09       52.79     22.88 o
  -2  -6  20      508.01      522.14     31.61 o
  -1  -6  20      277.94      297.46     29.06 o
   0  -6  20       15.19       13.51     46.31 o
   1  -6  20       11.86       15.05     46.51 o
   2  -6  20      236.50      300.69     61.72 o
   3  -6  20       10.49       28.24     56.49 o
   4  -6  20        3.35       -6.92     57.14 o
   5  -6  20        0.10       -7.18     59.09 o
  -6  -5  20        0.03       13.53     36.72 o
  -5  -5  20        1.11       -1.63     40.09 o
  -4  -5  20       53.97       32.38     44.42 o
  -3  -5  20      588.77      616.76     60.78 o
  -2  -5  20       14.39       41.09     46.53 o
  -1  -5  20        0.16       16.84     45.69 o
   0  -5  20       44.02       50.81     52.36 o
   1  -5  20      107.03      127.58     20.08 o
   2  -5  20       62.01       44.01     49.82 o
   3  -5  20       46.20       39.53     22.97 o
   4  -5  20        5.45       -0.54     24.33 o
   5  -5  20       81.56       73.54     34.56 o
   6  -5  20       19.93       20.68     51.69 o
   7  -5  20        9.73       -8.16     51.48 o
  -6  -4  20        4.66       11.90     37.25 o
  -5  -4  20       25.67       29.55     41.34 o
  -4  -4  20      809.55      868.47     62.93 o
  -3  -4  20        5.34        6.31     14.99 o
  -2  -4  20       14.13       10.94     13.50 o
  -1  -4  20      299.07      302.26     19.49 o
   0  -4  20      413.50      441.41     22.26 o
   1  -4  20       10.61        5.90     16.72 o
   2  -4  20       14.88       14.54     12.48 o
   3  -4  20        7.02        4.60     21.19 o
   4  -4  20      306.77      362.48     29.45 o
   5  -4  20       54.75       49.12     26.12 o
   6  -4  20        1.96       16.34     27.61 o
   7  -4  20        5.89       10.08     30.08 o
   8  -4  20       63.71       30.61     48.76 o
  -6  -3  20       22.36       16.16     35.79 o
  -5  -3  20      332.60      383.04     47.10 o
  -4  -3  20       86.91      102.67     42.89 o
  -3  -3  20       27.77       30.36     10.71 o
  -2  -3  20       34.06       28.08      6.50 o
  -1  -3  20     1594.45     1675.18     75.08 o
   0  -3  20       29.52       27.29      6.07 o
   1  -3  20        8.93        0.98     12.77 o
   2  -3  20       34.83       38.47      8.55 o
   3  -3  20      488.42      542.53     35.76 o
   4  -3  20       17.38       11.10     21.53 o
   5  -3  20       31.28       28.55     24.63 o
   6  -3  20        7.89       28.59     26.74 o
   7  -3  20       73.53       92.13     29.52 o
   8  -3  20       16.27       21.01     30.65 o
  -6  -2  20      101.02      101.07     36.04 o
  -5  -2  20       80.11       96.28     40.43 o
  -4  -2  20      135.29      144.15     41.15 o
  -3  -2  20      154.52      155.47     43.41 o
  -2  -2  20      483.08      522.03     55.41 o
  -1  -2  20      300.07      405.48     55.20 o
   0  -2  20       11.63       14.05     41.87 o
   1  -2  20        1.02      -16.58     49.65 o
   2  -2  20      741.24      773.67     22.18 o
   3  -2  20       27.65       30.91     10.39 o
   4  -2  20        0.85       -6.06     14.63 o
   5  -2  20       34.83       28.63     23.48 o
   6  -2  20       32.06       44.29     25.42 o
   7  -2  20        7.04       10.94     26.10 o
   8  -2  20        2.41        5.43     28.25 o
   9  -2  20        0.95        9.99     29.18 o
  -6  -1  20       17.88        1.60     36.21 o
  -5  -1  20       26.09       66.50     37.56 o
  -4  -1  20       60.84       75.39     17.68 o
  -3  -1  20      632.54      617.06     90.99 o
  -2  -1  20       92.97       85.98     43.07 o
  -1  -1  20      241.80      242.63     48.54 o
   0  -1  20      361.50      399.49     55.46 o
   1  -1  20      642.82      689.43     61.33 o
   2  -1  20       33.20       44.18     48.71 o
   3  -1  20       37.90       41.68      5.74 o
   4  -1  20       60.02       63.50     13.25 o
   5  -1  20      648.46      650.46     46.58 o
   6  -1  20        0.28       19.85     24.79 o
   7  -1  20        3.27        2.87     25.59 o
   8  -1  20        0.10       14.11     29.01 o
   9  -1  20       43.54       38.51     29.18 o
  -6   0  20       55.91       47.57     33.64 o
  -5   0  20       28.62        4.70     38.32 o
  -4   0  20      164.00      182.71     21.40 o
  -3   0  20       58.72       60.96     14.88 o
  -2   0  20      161.93      156.10     45.21 o
  -1   0  20       80.25       52.82     43.56 o
   0   0  20      901.48      869.69     61.80 o
   1   0  20        7.06       19.76     42.17 o
   2   0  20      230.93      256.67     47.11 o
   3   0  20       51.57       54.93      5.05 o
   4   0  20      358.88      366.99     13.23 o
   5   0  20      122.05      109.55     27.64 o
   6   0  20        9.49        7.14     23.67 o
   7   0  20       18.44       24.30     24.88 o
   8   0  20       39.37       52.14     28.36 o
   9   0  20       21.12       19.29     27.80 o
  10   0  20       45.38       29.27     43.00 o
  -5   1  20       41.05       43.81     37.79 o
  -4   1  20       15.93       20.21     20.29 o
  -3   1  20      288.23      292.61     22.84 o
  -2   1  20      196.17      194.61     15.55 o
  -1   1  20      188.80      171.04     44.19 o
   0   1  20      119.30      162.75     48.46 o
   1   1  20      340.37      399.73     52.94 o
   2   1  20       11.80       25.06     47.61 o
   3   1  20      288.78      321.04     14.18 o
   4   1  20       44.28       43.10     11.51 o
   5   1  20      112.17      100.59     15.18 o
   6   1  20       46.21       40.02     17.54 o
   7   1  20      161.11      154.41     30.49 o
   8   1  20        1.91        6.63     42.23 o
   9   1  20        1.70       -5.36     42.60 o
  -5   2  20       10.02       12.21     35.72 o
  -4   2  20       89.41      119.65     23.79 o
  -3   2  20       60.57       77.85     21.88 o
  -2   2  20      405.80      445.45     25.06 o
  -1   2  20      102.15      102.19     15.90 o
   0   2  20      293.27      369.29     52.32 o
   1   2  20        4.48       -7.59     42.99 o
   2   2  20       44.42       51.75     10.75 o
   3   2  20        7.68        3.87      9.62 o
   4   2  20      294.58      295.29     17.03 o
   5   2  20      107.21       96.92     16.28 o
   6   2  20      110.66      121.52     15.39 o
   7   2  20       10.07        7.25     26.13 o
   8   2  20       24.81       42.06     28.47 o
   9   2  20       29.90       27.57     29.65 o
  10   2  20       16.86       69.78     48.13 o
  -5   3  20      117.08      117.46     42.41 o
  -4   3  20        5.96       -1.41     24.21 o
  -3   3  20       68.25       74.62     23.89 o
  -2   3  20       22.30       20.46     21.68 o
  -1   3  20      125.47      123.17     22.43 o
   0   3  20       20.61       20.97      5.92 o
   1   3  20      136.70      106.07      7.78 o
   2   3  20       75.40       72.61     10.78 o
   3   3  20      681.36      694.34     26.63 o
   4   3  20       51.03       35.54     14.17 o
   5   3  20       92.03       91.98     17.04 o
   6   3  20        4.55       12.81     16.38 o
   7   3  20       67.59       63.78     27.31 o
   8   3  20        1.70        4.21     28.51 o
   9   3  20       54.36       37.04     29.34 o
  10   3  20        0.29      -19.76     46.17 o
  -5   4  20        1.00       -9.23     38.04 o
  -4   4  20        0.31       -8.34     25.59 o
  -3   4  20       13.29       13.28     25.05 o
  -2   4  20      315.17      321.18     52.54 o
  -1   4  20       15.76       23.31     23.27 o
   0   4  20      110.59      103.19     12.74 o
   1   4  20       16.86       12.22     11.33 o
   2   4  20      125.07      147.16     15.89 o
   3   4  20        1.61        6.40     14.49 o
   4   4  20       44.61       58.31     15.90 o
   5   4  20       41.59       45.13     16.82 o
   6   4  20      276.38      244.17     30.00 o
   7   4  20       16.50       13.76     27.54 o
   8   4  20        9.97       -0.52     29.07 o
   9   4  20        7.71       30.17     29.44 o
  10   4  20        0.21       -4.25     44.81 o
  -5   5  20       49.78        9.69     38.44 o
  -4   5  20        1.92        7.11     41.30 o
  -3   5  20       88.38      121.64     36.19 o
  -2   5  20       10.65        8.75     32.71 o
  -1   5  20       62.12       69.67     32.90 o
   0   5  20        1.47        5.67     29.13 o
   1   5  20      191.29      224.38     17.30 o
   2   5  20       13.22        8.15     16.87 o
   3   5  20       19.16       12.89     16.37 o
   4   5  20        0.67        5.79     15.75 o
   5   5  20       71.49       80.94     26.65 o
   6   5  20        4.95       11.49     25.76 o
   7   5  20       11.66       30.78     28.61 o
   8   5  20       11.71       20.79     29.00 o
   9   5  20       73.35       73.13     31.42 o
  10   5  20        2.45       -9.31     46.53 o
  -3   6  20        0.09       16.63     38.61 o
  -2   6  20        9.16       10.03     36.32 o
  -1   6  20       14.80        2.73     33.97 o
   0   6  20       94.28      113.99     34.93 o
   1   6  20        1.84       18.93     20.17 o
   2   6  20        3.38       -0.36     20.75 o
   3   6  20        0.05       10.30     29.06 o
   4   6  20      134.59      163.53     34.14 o
   5   6  20        0.32        8.54     25.47 o
   6   6  20       55.66       57.07     28.73 o
   7   6  20       33.42       35.42     29.18 o
   8   6  20       30.57       45.25     30.45 o
   9   6  20        0.84       22.61     30.76 o
  10   6  20        0.02       -7.89     44.87 o
  -2   7  20        0.09       19.59     39.43 o
  -1   7  20        6.41       18.74     37.21 o
   0   7  20       21.56       34.75     36.52 o
   1   7  20        6.60       -0.51     36.29 o
   2   7  20       13.25       15.68     23.33 o
   3   7  20       67.38       79.72     34.38 o
   4   7  20        6.26       -0.52     33.99 o
   5   7  20        4.33       18.65     35.18 o
   6   7  20        0.35        5.30     29.63 o
   7   7  20       11.94        9.85     29.88 o
   8   7  20        0.19       -1.91     30.75 o
   9   7  20       14.98       21.63     31.40 o
  -1   8  20        2.01        7.25     38.33 o
   0   8  20        1.30        3.72     36.63 o
   1   8  20        0.12        9.67     39.11 o
   2   8  20        8.73       12.93     26.65 o
   3   8  20        1.05       -2.22     33.56 o
   4   8  20       10.58        6.40     35.23 o
   5   8  20       12.17        9.25     35.61 o
   6   8  20       30.62       35.54     39.28 o
   7   8  20        0.77       10.36     40.82 o
   8   8  20        2.74       -8.14     31.27 o
   9   8  20        2.01       11.04     31.94 o
   0   9  20        0.52       -4.12     41.03 o
   1   9  20       31.55       59.54     41.42 o
   2   9  20        1.42        6.61     41.89 o
   4   9  20        4.46       -2.01     37.39 o
   5   9  20       12.11       28.16     38.80 o
   6   9  20        1.04        2.15     40.00 o
   7   9  20        2.67        8.70     42.70 o
   8   9  20        8.81        2.08     44.15 o
  -5  -8  21        0.54        1.00     49.32 o
  -4  -8  21       11.31       20.99     51.37 o
  -3  -8  21       71.42      126.09     56.48 o
  -2  -8  21      101.06      179.87     64.51 o
  -5  -7  21        1.45       22.74     47.26 o
  -4  -7  21       55.90       80.11     51.35 o
  -3  -7  21       15.29       23.68     54.30 o
  -2  -7  21        1.56       53.18     52.15 o
  -1  -7  21        1.25       -0.14     51.89 o
   0  -7  21      139.37      151.16     62.15 o
   1  -7  21      157.07      174.77     60.24 o
   2  -7  21        3.77       20.27     61.21 o
  -5  -6  21      140.33      245.43     49.28 o
  -4  -6  21       16.45       10.14     45.60 o
  -3  -6  21       22.57       20.79     47.74 o
  -2  -6  21       13.56       21.37     47.33 o
  -1  -6  21      279.33      322.45     57.01 o
   0  -6  21       73.83       91.62     58.09 o
   1  -6  21        1.28       15.83     52.77 o
   2  -6  21        0.08        8.60     53.74 o
   3  -6  21      101.45      131.66     60.87 o
   4  -6  21       41.36       72.28     56.07 o
  -6  -5  21      161.96      177.69     44.20 o
  -5  -5  21        8.27       29.80     43.44 o
  -4  -5  21        0.17       -1.22     45.42 o
  -3  -5  21       20.82       19.00     48.34 o
  -2  -5  21      435.42      505.20     60.41 o
  -1  -5  21        4.75        9.00     17.61 o
   0  -5  21        4.42       10.91     48.41 o
   1  -5  21       40.17       19.46     49.38 o
   2  -5  21      272.17      303.39     61.96 o
   3  -5  21       34.61       45.67     55.99 o
   4  -5  21        4.04       16.57     47.96 o
   5  -5  21        1.04       39.55     53.45 o
   6  -5  21       49.57       74.38     54.18 o
  -6  -4  21        8.27        7.57     37.11 o
  -5  -4  21        7.11       31.74     40.79 o
  -4  -4  21       28.01       33.31     44.64 o
  -3  -4  21      370.19      381.19     55.25 o
  -2  -4  21       44.80       32.64     44.53 o
  -1  -4  21       48.04       44.40     12.71 o
   0  -4  21      117.06      120.50     16.74 o
   1  -4  21       65.21      100.92     54.03 o
   2  -4  21        7.36       19.88     12.84 o
   3  -4  21       20.98       14.06     18.35 o
   4  -4  21       23.10       26.42     22.45 o
   5  -4  21      117.44      152.06     56.15 o
   6  -4  21        0.87      -21.84     50.04 o
   7  -4  21        0.03        0.04     50.11 o
   8  -4  21        0.83        6.64     50.88 o
  -6  -3  21       14.55        2.84     38.07 o
  -5  -3  21       11.65        1.34     38.96 o
  -4  -3  21      345.40      372.74     52.10 o
  -3  -3  21       12.77       -9.34     43.19 o
  -2  -3  21        0.53       -2.25     41.42 o
  -1  -3  21       36.09       64.84     44.85 o
   0  -3  21      463.55      558.35     61.37 o
   1  -3  21        0.89       -4.73     12.21 o
   2  -3  21        0.01        0.29     15.06 o
   3  -3  21       14.55       27.30     14.46 o
   4  -3  21      305.25      366.81     56.29 o
   5  -3  21        9.06       17.37     23.16 o
   6  -3  21        0.57        1.99     25.36 o
   7  -3  21        5.57       -7.77     48.55 o
   8  -3  21      156.39      182.22     54.93 o
  -6  -2  21        2.10       -3.29     35.99 o
  -5  -2  21       78.31      141.75     40.59 o
  -4  -2  21       57.39       53.73     42.52 o
  -3  -2  21      208.40      278.40     49.16 o
  -2  -2  21       64.26       88.45     43.41 o
  -1  -2  21      997.65     1153.30     69.02 o
   0  -2  21       10.26       15.82     49.15 o
   1  -2  21       19.34       -2.89     49.90 o
   2  -2  21       47.71       45.73     10.07 o
   3  -2  21      358.39      378.28     24.47 o
   4  -2  21        8.95        4.82     12.80 o
   5  -2  21      108.58       74.34     51.22 o
   6  -2  21       65.95       54.73     25.97 o
   7  -2  21      149.15      143.70     29.28 o
   8  -2  21        0.00       -6.25     28.20 o
   9  -2  21       10.26       34.12     43.94 o
  -6  -1  21       38.25       21.17     34.74 o
  -5  -1  21       43.73       51.11     39.54 o
  -4  -1  21       93.98       92.32     41.73 o
  -3  -1  21        5.53      -10.22     41.18 o
  -2  -1  21      203.01      250.72     49.33 o
  -1  -1  21      159.33      148.07     51.10 o
   0  -1  21      115.86      113.69     45.12 o
   1  -1  21      292.75      296.42     52.88 o
   2  -1  21      434.81      413.24     52.42 o
   3  -1  21       17.11       19.93     12.74 o
   4  -1  21        2.57        1.47     11.50 o
   5  -1  21       12.28       41.76     48.04 o
   6  -1  21      155.63      194.67     26.74 o
   7  -1  21        9.54       -0.03     25.80 o
   8  -1  21        2.57       -4.74     27.84 o
   9  -1  21        3.11        9.30     29.29 o
  -5   0  21       58.04       35.05     38.54 o
  -4   0  21        6.96       -0.65     38.23 o
  -3   0  21      178.02      176.84     44.17 o
  -2   0  21       13.33       24.23     43.77 o
  -1   0  21      124.90      135.24     48.69 o
   0   0  21      135.53      159.39     47.86 o
   1   0  21      844.08      828.26     61.07 o
   2   0  21      106.13      104.51     49.73 o
   3   0  21       33.60       30.28     41.49 o
   4   0  21       65.00       63.70      8.91 o
   5   0  21      410.66      363.63     46.40 o
   6   0  21       18.36       14.64     22.85 o
   7   0  21       20.79       22.63     24.78 o
   8   0  21       33.10       24.20     28.10 o
   9   0  21       32.04       33.29     29.15 o
  -5   1  21       14.10       -1.69     36.96 o
  -4   1  21       45.51       41.59     39.35 o
  -3   1  21       14.82       15.91     42.22 o
  -2   1  21      335.97      333.99     21.90 o
  -1   1  21       78.11      106.34     46.58 o
   0   1  21      302.72      349.77     51.04 o
   1   1  21      204.47      218.15     47.03 o
   2   1  21       44.23       70.78     49.28 o
   3   1  21       41.40       36.74      6.75 o
   4   1  21      221.55      212.00     17.29 o
   5   1  21       62.59       57.94     13.76 o
   6   1  21       38.78       54.88     43.87 o
   7   1  21        4.54       17.28     44.53 o
   8   1  21       88.53      124.35     45.27 o
   9   1  21        0.22       -3.23     41.66 o
  -5   2  21       22.50        6.50     37.49 o
  -4   2  21        3.45      -10.42     38.70 o
  -3   2  21       64.08       90.54     21.24 o
  -2   2  21      113.41      108.06     19.35 o
  -1   2  21       99.53       99.37     13.96 o
   0   2  21       69.03       56.90     47.27 o
   1   2  21      240.77      257.49     52.35 o
   2   2  21        9.57       14.81      7.40 o
   3   2  21      147.82      126.79     14.13 o
   4   2  21       60.11       47.29     12.94 o
   5   2  21      113.23      129.72     16.32 o
   6   2  21       27.62       31.07     25.57 o
   7   2  21       74.89       85.83     28.74 o
   8   2  21       24.74       32.97     28.65 o
   9   2  21       20.16       14.61     29.52 o
  10   2  21        7.54       14.23     44.58 o
  -5   3  21        1.97        0.64     39.08 o
  -4   3  21       11.74       -5.80     39.51 o
  -3   3  21        9.35        2.66     21.87 o
  -2   3  21      133.03      129.93     23.21 o
  -1   3  21       37.46       39.47     19.45 o
   0   3  21      135.72      157.97     19.87 o
   1   3  21       12.35        9.13     13.77 o
   2   3  21       79.28       71.29      8.53 o
   3   3  21        4.55       13.29     11.47 o
   4   3  21      133.77      167.26     17.18 o
   5   3  21       40.36       36.94     15.98 o
   6   3  21      172.32      173.47     28.90 o
   7   3  21        0.12        8.40     26.28 o
   8   3  21       13.80       21.87     28.74 o
   9   3  21        0.15       -7.03     29.14 o
  10   3  21        0.60        5.43     44.26 o
  -5   4  21       91.98       76.03     40.64 o
  -4   4  21        0.67       31.50     41.20 o
  -3   4  21       16.51       10.38     42.00 o
  -2   4  21        0.26       -1.88     22.74 o
  -1   4  21      137.42      181.62     25.50 o
   0   4  21        1.41       19.82     13.65 o
   1   4  21       32.23       27.40     11.90 o
   2   4  21       30.17       34.41     12.84 o
   3   4  21      166.72      205.79     16.98 o
   4   4  21      134.88      121.06     17.14 o
   5   4  21        1.68        5.16     15.92 o
   6   4  21        7.17       13.61     24.22 o
   7   4  21      117.85      140.67     30.37 o
   8   4  21        0.69       -5.92     28.49 o
   9   4  21       47.23       26.60     30.54 o
  10   4  21        1.81       -8.70     43.53 o
  -4   5  21       16.66       16.66     41.58 o
  -3   5  21        1.22       -4.09     45.32 o
  -2   5  21       34.37       47.25     30.94 o
  -1   5  21        5.21       -4.00     29.77 o
   0   5  21       12.26       33.20     28.60 o
   1   5  21       18.90        9.73     17.14 o
   2   5  21       35.45       32.65     20.40 o
   3   5  21        6.71       10.98     22.07 o
   4   5  21       11.45       18.46     22.88 o
   5   5  21        0.57       -3.93     25.12 o
   6   5  21      103.42      100.62     28.74 o
   7   5  21       49.59       49.11     28.67 o
   8   5  21        2.40       19.10     29.70 o
   9   5  21        0.78       17.44     30.65 o
  10   5  21       11.57       -0.90     45.63 o
  -1   6  21        3.83        3.42     34.73 o
   0   6  21        1.41       16.09     32.97 o
   1   6  21       87.36      121.65     34.01 o
   2   6  21        9.96        2.18     27.27 o
   3   6  21       29.84       23.79     28.24 o
   4   6  21        3.21       -6.46     25.40 o
   5   6  21       27.59       41.25     26.45 o
   6   6  21        2.50       11.78     27.54 o
   7   6  21        0.91        8.50     29.34 o
   8   6  21        0.28        6.53     30.60 o
   9   6  21       47.14       35.55     30.35 o
  10   6  21        2.08       42.32     46.13 o
  -1   7  21       17.50       11.77     36.20 o
   0   7  21       81.73       99.16     38.15 o
   1   7  21       10.99       16.34     35.28 o
   2   7  21        1.50       -7.20     35.35 o
   3   7  21        9.00       21.25     29.91 o
   4   7  21       70.14       76.00     31.45 o
   5   7  21        8.96       -1.33     34.98 o
   6   7  21        7.71        2.47     28.39 o
   7   7  21        0.37       -9.69     29.73 o
   8   7  21       12.48        3.38     30.44 o
   9   7  21        0.81        6.02     31.45 o
   0   8  21        0.53       -0.31     38.25 o
   1   8  21       15.61       31.35     38.11 o
   2   8  21        2.08       -0.75     37.73 o
   5   8  21        1.23        9.54     35.28 o
   6   8  21        1.53       -6.96     37.20 o
   7   8  21       37.66       38.03     31.67 o
   8   8  21        2.99       -5.60     32.39 o
   2   9  21       17.59       -0.59     39.55 o
  -5  -7  22        0.30       -8.78     47.86 o
  -4  -7  22       12.19        4.25     52.04 o
  -3  -7  22      116.49      116.01     53.65 o
  -2  -7  22       30.34       24.19     57.86 o
  -1  -7  22       11.08       39.64     59.53 o
   0  -7  22        3.12       25.98     58.68 o
   1  -7  22       73.75      111.58     64.81 o
  -5  -6  22        1.96        4.23     43.41 o
  -4  -6  22      174.88      205.36     54.16 o
  -3  -6  22        0.10        1.68     50.28 o
  -2  -6  22        5.23       20.86     52.80 o
  -1  -6  22        6.79       27.11     54.21 o
   0  -6  22      197.59      256.36     56.22 o
   1  -6  22        0.09       23.03     51.51 o
   2  -6  22       15.07        9.93     53.85 o
   3  -6  22        1.41       26.72     52.24 o
  -5  -5  22      116.25      124.83     45.23 o
  -4  -5  22       52.91       70.79     47.73 o
  -3  -5  22       62.02       69.19     49.33 o
  -2  -5  22       14.92        6.81     53.34 o
  -1  -5  22      284.27      367.30     62.30 o
   0  -5  22       61.12       87.68     50.14 o
   1  -5  22        1.36       -6.93     50.64 o
   2  -5  22        4.42       41.91     53.75 o
   3  -5  22      144.92      161.92     52.87 o
   4  -5  22       11.92       40.75     57.35 o
   5  -5  22       11.90       39.74     53.38 o
  -5  -4  22       35.25       33.06     41.94 o
  -4  -4  22        0.29       -0.52     44.27 o
  -3  -4  22       39.95       30.47     46.64 o
  -2  -4  22      173.86      180.95     50.86 o
  -1  -4  22        9.37       12.16     46.90 o
   0  -4  22       94.97       63.12     54.00 o
   1  -4  22       13.40      -25.87     51.96 o
   2  -4  22      345.58      357.72     57.98 o
   3  -4  22       64.30       61.29     52.07 o
   4  -4  22       17.95        8.73     51.93 o
   5  -4  22        2.91        2.18     50.08 o
   6  -4  22       89.93       82.09     56.10 o
   7  -4  22       15.01       17.67     52.05 o
  -5  -3  22        2.95       -1.16     40.80 o
  -4  -3  22        0.35      -39.80     44.71 o
  -3  -3  22      237.06      265.79     51.27 o
  -2  -3  22       21.58       24.92     45.89 o
  -1  -3  22       74.12       60.45     46.76 o
   0  -3  22        2.46       57.30     51.87 o
   1  -3  22      126.79      167.07     53.65 o
   2  -3  22       25.17       21.69     50.54 o
   3  -3  22       10.74       -5.66     52.04 o
   4  -3  22        2.43      -12.17     50.04 o
   5  -3  22      151.94      134.87     53.26 o
   6  -3  22        2.08      -24.35     52.04 o
   7  -3  22        1.34       -3.69     50.01 o
   8  -3  22        6.49       47.76     49.61 o
  -5  -2  22       83.61      109.76     42.69 o
  -4  -2  22      144.92      182.08     46.48 o
  -3  -2  22        1.39       18.38     42.31 o
  -2  -2  22        0.23       -7.56     44.49 o
  -1  -2  22       16.94       21.21     46.16 o
   0  -2  22      257.68      347.03     57.33 o
   1  -2  22       14.57       13.26     46.84 o
   2  -2  22        0.10       14.30     50.89 o
   3  -2  22        3.51       20.12     51.27 o
   4  -2  22      104.99      147.98     31.83 o
   5  -2  22        4.46       18.78     49.15 o
   6  -2  22        5.15       20.77     47.54 o
   7  -2  22        2.89       40.17     50.05 o
   8  -2  22      160.48      168.22     53.94 o
  -5  -1  22       53.09       39.09     40.23 o
  -4  -1  22        0.40      -13.83     41.39 o
  -3  -1  22      122.36      107.14     44.55 o
  -2  -1  22       69.31       95.39     46.39 o
  -1  -1  22      196.71      205.31     50.63 o
   0  -1  22       11.90       34.49     49.01 o
   1  -1  22      148.45      182.48     51.90 o
   2  -1  22      152.07      141.44     52.60 o
   3  -1  22      120.10      151.35     53.06 o
   4  -1  22       23.51       20.94     12.79 o
   5  -1  22       83.61      129.21     51.63 o
   6  -1  22        7.44        8.47     21.96 o
   7  -1  22       78.17       83.40     26.80 o
   8  -1  22        0.04       15.80     48.58 o
   9  -1  22        0.59        9.47     45.56 o
  -5   0  22       51.77       61.21     40.76 o
  -4   0  22       81.74      113.66     43.57 o
  -3   0  22        0.07       10.03     42.66 o
  -2   0  22       72.57      102.80     45.91 o
  -1   0  22       43.07       62.09     47.93 o
   0   0  22       59.95       78.20     48.25 o
   1   0  22       15.57       12.34     45.71 o
   2   0  22      264.87      328.35     56.98 o
   3   0  22       92.50      103.86     50.38 o
   4   0  22       11.59        7.47     11.37 o
   5   0  22        7.46        9.27     18.78 o
   6   0  22      130.73      169.67     25.60 o
   7   0  22        2.47       13.68     25.56 o
   8   0  22       31.46       30.84     27.77 o
   9   0  22        2.61      -10.81     44.77 o
  -5   1  22       38.27       60.92     40.56 o
  -4   1  22       10.88       15.98     40.57 o
  -3   1  22       14.82       30.15     41.40 o
  -2   1  22        8.18        5.18     42.04 o
  -1   1  22      163.09      185.07     50.14 o
   0   1  22       19.41       13.05     42.12 o
   1   1  22      151.41      156.94     45.34 o
   2   1  22      103.29      114.03     50.78 o
   3   1  22        5.12       13.05     46.20 o
   4   1  22       56.19       54.87     13.65 o
   5   1  22      152.40      126.62     50.13 o
   6   1  22        9.96       20.11     47.34 o
   7   1  22       23.54       33.08     45.48 o
   8   1  22        0.28       25.20     44.85 o
   9   1  22       22.32       22.26     43.96 o
  -5   2  22        7.05       11.52     39.40 o
  -4   2  22        5.33        3.46     39.87 o
  -3   2  22       57.78       52.13     41.64 o
  -2   2  22      132.69      126.51     44.92 o
  -1   2  22       51.02       43.69     47.12 o
   0   2  22       31.83       31.77     41.17 o
   1   2  22        5.06        2.94     43.73 o
   2   2  22      212.75      262.96     52.88 o
   3   2  22      102.41      109.34     23.01 o
   4   2  22       44.07       46.17     17.24 o
   5   2  22       51.63       41.63     22.47 o
   6   2  22       58.55       92.60     26.01 o
   7   2  22       12.22        9.90     27.25 o
   8   2  22       28.37       41.25     29.74 o
   9   2  22        0.05       -4.35     30.04 o
  10   2  22        5.25       -9.98     43.57 o
  -5   3  22       64.36       54.62     40.46 o
  -4   3  22        7.06       -7.12     40.80 o
  -3   3  22       52.36       84.58     44.14 o
  -2   3  22       20.09       20.38     45.02 o
  -1   3  22       32.63       15.60     45.11 o
   0   3  22        2.84       12.77     48.48 o
   1   3  22      154.73      141.84     47.85 o
   2   3  22        2.61       19.44     48.69 o
   3   3  22      101.88      103.73     14.35 o
   4   3  22       34.65       17.36     19.06 o
   5   3  22        7.70       27.32     26.21 o
   6   3  22       13.56       28.91     25.15 o
   7   3  22      102.53       79.83     28.33 o
   8   3  22       15.23        0.59     28.68 o
   9   3  22       49.03       42.85     30.75 o
  10   3  22        0.26       -2.01     43.48 o
  -4   4  22       26.04       32.22     40.11 o
  -3   4  22       11.61       11.53     43.37 o
  -2   4  22       13.21       20.23     44.37 o
  -1   4  22        1.09       -8.10     48.39 o
   0   4  22       81.92      113.77     22.59 o
   1   4  22        0.42        1.17     43.41 o
   2   4  22        0.94        9.64     47.99 o
   3   4  22       54.19       41.06     18.09 o
   4   4  22       43.49       51.60     21.75 o
   5   4  22       35.13       43.88     22.95 o
   6   4  22       29.60       46.48     26.71 o
   7   4  22        2.59       21.43     27.18 o
   8   4  22        1.14       -7.17     28.16 o
   9   4  22        1.60        0.56     29.95 o
  10   4  22        8.60       35.76     43.27 o
  -4   5  22        0.11      -29.44     42.89 o
  -3   5  22       10.06       21.00     45.62 o
  -2   5  22        3.32        8.35     47.32 o
  -1   5  22       26.75       40.19     50.52 o
   0   5  22       16.88       20.23     24.77 o
   1   5  22       16.71       11.04     22.59 o
   2   5  22        0.03      -10.68     44.88 o
   3   5  22      140.41      165.82     23.77 o
   4   5  22       21.16       19.19     22.87 o
   5   5  22        0.23        2.23     23.69 o
   6   5  22       18.98       16.39     25.52 o
   7   5  22       63.86       58.07     28.78 o
   8   5  22        2.77        2.22     29.77 o
   9   5  22        4.68       10.72     30.62 o
   1   6  22       32.72       42.05     33.06 o
   3   6  22        2.85       -5.11     52.86 o
   4   6  22       33.78       22.66     24.89 o
   5   6  22        5.15        5.45     25.42 o
   6   6  22       31.80       28.14     27.98 o
   7   6  22        3.05       -6.33     28.40 o
   8   6  22        0.29        7.54     30.56 o
   9   6  22        0.73       -7.12     45.94 o
   1   7  22       54.79       44.05     35.81 o
   5   7  22        4.26        3.67     48.20 o
   6   7  22        7.30       -1.63     51.94 o
   7   7  22        3.55       -9.19     47.01 o
   8   7  22        0.16       13.35     47.72 o
   9   7  22       28.68       20.78     46.17 o
  -5  -7  23        5.97        1.87     48.77 o
  -4  -7  23        5.92      -16.28     50.22 o
  -3  -7  23        7.53       35.37     54.74 o
  -2  -7  23      148.01      143.20     55.52 o
  -1  -7  23       33.66       29.42     53.50 o
  -5  -6  23        1.83       43.10     46.12 o
  -4  -6  23       13.84      -18.61     47.71 o
  -3  -6  23      124.88      143.23     53.33 o
  -2  -6  23       12.74       21.87     54.04 o
  -1  -6  23        7.46        2.27     52.50 o
   0  -6  23       34.77       33.90     57.48 o
   1  -6  23       86.91      129.46     62.16 o
   2  -6  23       13.46       29.55     56.94 o
  -5  -5  23        0.10       10.52     44.16 o
  -4  -5  23      152.53      164.30     52.26 o
  -3  -5  23        0.04       10.97     47.68 o
  -2  -5  23       26.24       44.66     53.11 o
  -1  -5  23       11.39        9.21     51.59 o
   0  -5  23      200.16      283.51     63.64 o
   1  -5  23        5.29       26.75     55.85 o
   2  -5  23       23.71       -0.49     51.63 o
   3  -5  23        4.22        4.54     57.19 o
   4  -5  23       39.07       35.51     52.20 o
  -5  -4  23       76.54       97.18     44.65 o
  -4  -4  23       18.07        3.62     45.45 o
  -3  -4  23       35.19       28.93     47.68 o
  -2  -4  23        0.34       16.73     47.62 o
  -1  -4  23      128.90      164.36     50.73 o
   0  -4  23        2.03        3.02     52.37 o
   1  -4  23        0.09       12.70     51.52 o
   2  -4  23       18.16       -4.12     54.81 o
   3  -4  23      142.35      180.98     61.02 o
   4  -4  23        0.92       -0.31     50.37 o
   5  -4  23        5.41        0.14     55.96 o
   6  -4  23        4.08       12.35     50.83 o
  -5  -3  23        0.16        6.53     43.01 o
  -4  -3  23        2.09      -21.93     44.00 o
  -3  -3  23      149.79      162.74     50.87 o
  -2  -3  23       34.37       16.08     48.32 o
  -1  -3  23        8.63       37.96     49.48 o
   0  -3  23       35.05       11.09     48.39 o
   1  -3  23       19.90       19.06     49.45 o
   2  -3  23      303.50      331.38     60.51 o
   3  -3  23        9.38      -11.47     50.76 o
   4  -3  23        1.12      -12.67     54.21 o
   5  -3  23        2.90       25.49     56.22 o
   6  -3  23       41.85       52.41     51.60 o
   7  -3  23        3.11       -9.26     53.15 o
  -5  -2  23       10.58       28.25     38.71 o
  -4  -2  23       73.48       95.35     45.94 o
  -3  -2  23      159.30      233.51     51.27 o
  -2  -2  23       11.55        1.70     44.06 o
  -1  -2  23        1.03      -14.72     46.73 o
   0  -2  23        4.50        5.28     43.37 o
   1  -2  23      132.08      151.39     47.66 o
   2  -2  23        2.40       -1.47     51.22 o
   3  -2  23        3.01       33.75     52.60 o
   4  -2  23        4.38      -26.05     47.68 o
   5  -2  23      110.63      148.22     51.78 o
   6  -2  23        0.05      -29.37     52.67 o
   7  -2  23        0.28       23.90     52.26 o
   8  -2  23        0.43       -9.72     48.91 o
  -5  -1  23        3.16       14.95     39.56 o
  -4  -1  23       90.07      123.71     46.15 o
  -3  -1  23       35.31       46.95     45.27 o
  -2  -1  23        0.20       -0.50     42.96 o
  -1  -1  23       38.67       52.94     44.55 o
   0  -1  23       58.86       70.33     50.53 o
   1  -1  23      110.09      132.77     53.60 o
   2  -1  23       77.13       78.33     47.44 o
   3  -1  23       16.12       30.54     43.92 o
   4  -1  23       50.34      111.25     52.95 o
   5  -1  23        2.08       20.81     50.50 o
   6  -1  23       21.20       16.53     47.35 o
   7  -1  23        0.02        2.45     49.12 o
   8  -1  23      109.48       70.46     51.35 o
  -5   0  23       38.64       43.44     39.86 o
  -4   0  23       24.16       13.94     43.21 o
  -3   0  23       56.36       53.04     46.03 o
  -2   0  23       32.56       36.25     45.63 o
  -1   0  23       90.49      123.06     49.60 o
   0   0  23       10.41        6.26     47.90 o
   1   0  23       26.41       49.35     50.04 o
   2   0  23       27.45       40.49     48.10 o
   3   0  23       14.93       -5.16     48.41 o
   4   0  23       16.05       36.36     46.34 o
   5   0  23       54.27       65.90     45.91 o
   6   0  23        9.72       49.24     51.19 o
   7   0  23       26.73       57.22     50.77 o
   8   0  23        1.93       -0.73     48.86 o
   9   0  23        5.97      -17.42     46.05 o
  -5   1  23        4.24       -5.71     39.22 o
  -4   1  23       47.25       44.15     41.63 o
  -3   1  23        0.26        0.03     42.87 o
  -2   1  23       13.26       19.74     46.29 o
  -1   1  23       25.29       36.56     42.81 o
   0   1  23       71.97      112.20     52.56 o
   1   1  23      126.06      142.69     50.76 o
   2   1  23      185.97      164.76     52.91 o
   3   1  23        0.22        7.39     49.12 o
   4   1  23        6.74       11.33     46.02 o
   5   1  23        0.03       -1.79     17.22 o
   6   1  23       54.50       80.90     48.13 o
   7   1  23        0.62      -17.04     46.12 o
   8   1  23       21.89       11.04     45.83 o
   9   1  23        1.28       -6.63     46.27 o
  -5   2  23       95.07      100.46     41.30 o
  -4   2  23        4.93       12.28     40.09 o
  -3   2  23       36.80       34.20     44.13 o
  -2   2  23       13.18       19.29     45.68 o
  -1   2  23       81.58       93.73     48.79 o
   0   2  23       22.13        8.53     49.04 o
   1   2  23       28.12       11.54     46.77 o
   2   2  23       13.62       36.94     49.73 o
   3   2  23      202.00      237.98     55.95 o
   4   2  23        4.11       15.36     43.03 o
   5   2  23        5.39       19.05     44.72 o
   6   2  23       30.13       21.28     25.18 o
   7   2  23       36.06       31.28     27.43 o
   8   2  23        0.15       -6.77     45.62 o
   9   2  23       18.82       35.01     45.06 o
  -5   3  23        1.76        7.29     39.60 o
  -4   3  23        6.60        6.73     40.62 o
  -3   3  23       10.89       48.91     45.19 o
  -2   3  23      117.08       98.42     50.06 o
  -1   3  23       24.48       24.33     44.12 o
   0   3  23       13.32       21.52     44.41 o
   1   3  23        0.87       10.77     45.56 o
   2   3  23       47.20       68.34     43.65 o
   3   3  23       13.79       -1.41     47.73 o
   4   3  23        4.59       -2.16     43.01 o
   5   3  23       17.98       12.46     44.29 o
   6   3  23       10.99        8.86     24.41 o
   7   3  23       25.72       22.54     27.04 o
   8   3  23        4.03      -13.54     46.77 o
   9   3  23        1.05        2.69     45.65 o
  -4   4  23        0.38      -13.15     39.87 o
  -3   4  23       35.17       32.73     43.30 o
  -2   4  23        4.44       13.43     45.19 o
  -1   4  23        1.45        6.78     50.04 o
   0   4  23       10.39       34.43     51.38 o
   1   4  23       95.57      103.85     46.11 o
   2   4  23        0.02        1.50     41.68 o
   3   4  23       41.70       59.41     51.48 o
   4   4  23       17.04       43.31     47.76 o
   5   4  23        9.36       32.46     49.85 o
   6   4  23       23.51       36.53     48.00 o
   7   4  23       56.03       66.40     50.01 o
   8   4  23        5.61      -13.87     45.96 o
   9   4  23       10.00        4.62     45.06 o
  -4   5  23       28.25       94.04     46.05 o
  -3   5  23        9.60       20.14     45.90 o
  -2   5  23       15.55       -4.40     47.05 o
  -1   5  23       34.87       35.69     52.06 o
   0   5  23       62.40       99.14     54.36 o
   1   5  23        3.64        7.27     47.87 o
   2   5  23        2.58        0.32     49.66 o
   3   5  23       15.04       -6.53     46.83 o
   4   5  23      113.24      108.66     48.40 o
   5   5  23        3.05       -8.60     52.56 o
   6   5  23        4.71       15.98     51.05 o
   7   5  23        0.94        8.24     47.70 o
   8   5  23       15.70       26.50     46.99 o
   9   5  23        9.10       18.62     46.13 o
  -1   6  23        6.49       -6.27     51.31 o
   0   6  23        7.90      -22.35     49.31 o
   1   6  23       23.93       35.99     53.33 o
   2   6  23        5.97        5.94     46.49 o
   3   6  23        7.54        3.51     51.15 o
   4   6  23        3.52       20.05     45.83 o
   5   6  23        7.06       -1.32     52.15 o
   6   6  23        0.81       -3.09     48.92 o
   7   6  23       12.33       28.03     50.62 o
   8   6  23        5.77        0.48     48.22 o
   9   6  23        4.18        1.99     46.92 o
   4   7  23       12.08       38.47     53.82 o
   5   7  23        3.91        1.16     52.83 o
   6   7  23        3.67       50.30     52.65 o
   7   7  23        0.82       21.09     52.72 o
   8   7  23        0.39      -26.95     49.57 o
  -5  -6  24        2.08       -6.61     46.42 o
  -4  -6  24       10.42        4.37     48.62 o
  -3  -6  24        2.95       45.83     52.18 o
  -2  -6  24      105.89      130.69     55.65 o
  -1  -6  24       20.05        7.07     51.98 o
   0  -6  24       10.80      -15.97     57.82 o
   1  -6  24       29.24       44.65     53.73 o
  -5  -5  24        1.49        4.81     43.65 o
  -4  -5  24       13.92       -0.23     49.03 o
  -3  -5  24      127.79      102.46     52.85 o
  -2  -5  24        0.01      -11.87     52.61 o
  -1  -5  24       13.32       33.86     50.29 o
   0  -5  24        0.04       23.76     58.63 o
   1  -5  24       69.03       98.61     58.82 o
   2  -5  24       13.18       30.13     57.61 o
   3  -5  24        9.01       31.50     60.01 o
  -5  -4  24        1.03        7.60     43.49 o
  -4  -4  24      154.76      153.28     50.58 o
  -3  -4  24        8.82       -2.51     48.27 o
  -2  -4  24       15.53        4.14     48.48 o
  -1  -4  24        2.65       -9.90     48.06 o
   0  -4  24      156.01      181.22     58.14 o
   1  -4  24        4.00       -6.76     51.53 o
   2  -4  24        4.08       14.56     56.29 o
   3  -4  24        2.03      -11.56     57.74 o
   4  -4  24       48.32       61.32     58.33 o
   5  -4  24       18.24       38.93     56.43 o
  -5  -3  24       43.29       49.72     43.86 o
  -4  -3  24       16.03        9.45     46.43 o
  -3  -3  24        0.33      -10.19     48.75 o
  -2  -3  24       16.18      -12.32     48.14 o
  -1  -3  24       45.33       47.14     51.64 o
   0  -3  24       29.34       36.14     47.33 o
   1  -3  24       15.44       19.41     46.96 o
   2  -3  24        3.08       -5.65     53.83 o
   3  -3  24      174.76      156.53     54.79 o
   4  -3  24        0.08       44.52     55.68 o
   5  -3  24       14.10        7.11     54.47 o
   6  -3  24        0.14        4.41     58.06 o
   7  -3  24        3.28       11.09     51.38 o
  -5  -2  24        0.68        3.47     39.87 o
  -4  -2  24       18.84       54.65     45.02 o
  -3  -2  24       25.60       24.43     46.14 o
  -2  -2  24       16.84       18.15     46.80 o
  -1  -2  24        7.71       27.84     46.87 o
   0  -2  24       12.06       18.31     51.64 o
   1  -2  24        0.42       13.04     51.84 o
   2  -2  24      301.67      309.79     55.43 o
   3  -2  24       18.68       24.61     50.30 o
   4  -2  24        2.45      -12.05     50.61 o
   5  -2  24        2.44       -6.67     49.20 o
   6  -2  24       30.66       65.91     56.01 o
   7  -2  24        6.30        6.00     51.08 o
   8  -2  24       30.30       29.69     52.44 o
  -5  -1  24       42.25       62.94     40.88 o
  -4  -1  24       30.42       16.76     43.07 o
  -3  -1  24      106.57      131.35     47.74 o
  -2  -1  24        8.26        0.97     44.13 o
  -1  -1  24       16.40       11.40     47.63 o
   0  -1  24      124.28      124.81     48.65 o
   1  -1  24       33.43       73.58     46.59 o
   2  -1  24       22.77       -9.08     53.15 o
   3  -1  24        3.24      -24.74     51.39 o
   4  -1  24        0.26       22.13     50.67 o
   5  -1  24       58.50       74.93     52.08 o
   6  -1  24        6.58      -18.12     49.37 o
   7  -1  24        2.94      -10.02     50.34 o
   8  -1  24        0.37        1.63     50.18 o
  -5   0  24        5.03       -2.13     39.52 o
  -4   0  24       38.70       34.47     43.60 o
  -3   0  24        0.19       25.93     46.20 o
  -2   0  24       20.30       41.44     46.99 o
  -1   0  24       26.68       57.25     48.70 o
   0   0  24       63.13      117.48     51.38 o
   1   0  24       14.57        3.50     50.41 o
   2   0  24      118.09      131.80     48.06 o
   3   0  24      109.30      106.79     47.16 o
   4   0  24        8.76       16.38     51.25 o
   5   0  24        5.85       22.29     48.86 o
   6   0  24       29.47       61.04     51.43 o
   7   0  24        6.41        4.87     49.95 o
   8   0  24       37.66       51.16     51.12 o
   9   0  24        0.59       16.72     48.60 o
  -5   1  24       29.94       17.53     38.70 o
  -4   1  24        5.29       -8.68     41.84 o
  -3   1  24      115.24       74.05     47.24 o
  -2   1  24       16.98       17.67     45.87 o
  -1   1  24        3.72        1.80     47.98 o
   0   1  24       81.00      108.51     52.63 o
   1   1  24        4.07       -0.24     49.76 o
   2   1  24       14.01        4.25     48.25 o
   3   1  24      108.79      118.98     54.35 o
   4   1  24        0.04      -14.15     44.36 o
   5   1  24       19.46       -0.84     45.23 o
   6   1  24        0.46       -1.44     50.34 o
   7   1  24        6.57       20.70     48.69 o
   8   1  24        4.25      -14.88     46.67 o
   9   1  24        4.46       -5.30     48.35 o
  -5   2  24        1.80       15.83     40.12 o
  -4   2  24       41.74       61.70     43.19 o
  -3   2  24       13.84       21.09     42.93 o
  -2   2  24       40.50       16.44     45.71 o
  -1   2  24        4.07       26.43     46.08 o
   0   2  24       44.15       32.14     43.85 o
   1   2  24       24.09       40.34     48.59 o
   2   2  24        0.47        1.66     42.31 o
   3   2  24       17.89       16.66     49.39 o
   4   2  24       33.37       48.03     45.43 o
   5   2  24        0.10       15.11     45.48 o
   6   2  24        4.56       45.22     48.53 o
   7   2  24        0.01       -3.46     47.04 o
   8   2  24       10.39       17.64     48.57 o
   9   2  24        7.66       19.87     45.76 o
  -4   3  24        0.01       10.00     42.39 o
  -3   3  24       10.44       -5.59     45.41 o
  -2   3  24       17.32        8.67     47.81 o
  -1   3  24       57.05       74.02     47.83 o
   0   3  24        0.92        4.55     46.09 o
   1   3  24       52.29       76.40     52.29 o
   2   3  24       25.94       16.41     49.85 o
   3   3  24       72.30       88.94     50.37 o
   4   3  24        1.50       -2.43     50.76 o
   5   3  24        0.69       -2.50     45.68 o
   6   3  24       14.72        5.05     50.33 o
   7   3  24       42.01       29.11     47.91 o
   8   3  24        3.69      -15.44     48.88 o
   9   3  24        1.11       18.05     47.31 o
  -4   4  24       15.07        7.77     42.64 o
  -3   4  24        1.92       13.76     43.90 o
  -2   4  24       89.13       55.24     46.31 o
  -1   4  24       48.28       51.47     51.89 o
   0   4  24        5.66      -17.13     49.31 o
   1   4  24        3.57        3.33     49.84 o
   2   4  24       18.59       55.58     50.75 o
   3   4  24        4.50       -4.88     49.71 o
   4   4  24       44.12       20.38     51.21 o
   5   4  24       37.94       26.77     49.11 o
   6   4  24       10.03      -12.51     47.99 o
   7   4  24        1.36       26.52     49.87 o
   8   4  24        2.67       11.57     45.49 o
   9   4  24        2.73       -3.17     45.60 o
  -2   5  24        0.44        3.36     48.06 o
  -1   5  24        4.34       -7.15     51.17 o
   0   5  24        8.48       28.06     52.33 o
   1   5  24       61.89       89.74     52.62 o
   2   5  24        0.00       -3.93     52.47 o
   3   5  24        0.78       -1.65     46.33 o
   4   5  24        0.27       45.89     51.59 o
   5   5  24        7.85        7.38     46.65 o
   6   5  24        0.04       37.01     47.52 o
   7   5  24        1.20      -14.30     51.84 o
   8   5  24        4.32        7.45     48.87 o
   9   5  24        8.15        3.39     46.36 o
   0   6  24        6.60       26.06     50.48 o
   1   6  24        1.44      -13.48     53.99 o
   2   6  24        1.38      -19.18     48.24 o
   3   6  24        0.00       -6.13     50.33 o
   4   6  24       81.27       93.56     53.22 o
   5   6  24        1.44        1.28     47.20 o
   6   6  24        0.64       10.24     52.47 o
   7   6  24        1.23      -10.44     47.40 o
   8   6  24        3.33       -1.18     48.38 o
  -4  -6  25        0.39       27.97     47.71 o
  -3  -6  25        1.81       30.27     52.54 o
  -2  -6  25        1.61        8.20     51.78 o
  -5  -5  25        0.08      -12.67     45.83 o
  -4  -5  25        0.00        0.71     48.24 o
  -3  -5  25       22.26       18.61     50.94 o
  -2  -5  25      151.81      180.60     58.58 o
  -1  -5  25       21.35        3.50     51.61 o
   0  -5  25        8.89      -12.01     58.92 o
   1  -5  25        0.01       17.28     53.70 o
   2  -5  25       22.68       58.06     61.42 o
  -5  -4  25        0.22       15.05     44.25 o
  -4  -4  25       19.11       19.54     48.97 o
  -3  -4  25      136.08      120.79     52.16 o
  -2  -4  25        0.03       -9.56     51.49 o
  -1  -4  25        0.82      -17.68     49.71 o
   0  -4  25       34.66       38.10     57.47 o
   1  -4  25       57.99       62.75     55.43 o
   2  -4  25       20.53       55.21     59.03 o
   3  -4  25        3.10       44.07     58.41 o
   4  -4  25        1.65       74.12     61.44 o
  -5  -3  25       43.02       -2.12     43.62 o
  -4  -3  25       79.43       67.12     49.60 o
  -3  -3  25        4.50        7.01     48.02 o
  -2  -3  25        0.01      -31.90     48.94 o
  -1  -3  25       11.48        1.15     48.51 o
   0  -3  25      174.03      174.74     57.78 o
   1  -3  25        6.75       12.63     48.46 o
   2  -3  25        0.08        4.70     56.51 o
   3  -3  25       21.41       17.07     54.47 o
   4  -3  25       52.66       46.44     59.31 o
   5  -3  25        5.25       14.88     52.79 o
  -5  -2  25       27.76       40.64     41.91 o
  -4  -2  25       19.49       46.08     44.25 o
  -3  -2  25       35.97        8.70     48.39 o
  -2  -2  25       13.19       43.82     48.29 o
  -1  -2  25       34.84       61.72     51.01 o
   0  -2  25        0.16       12.60     46.62 o
   1  -2  25       11.21       -7.85     47.66 o
   2  -2  25       80.78      106.12     53.40 o
   3  -2  25      164.87      193.47     53.41 o
   4  -2  25        1.83       24.17     55.05 o
   5  -2  25       13.51      -13.00     51.30 o
   6  -2  25       17.10       11.50     55.97 o
   7  -2  25        0.08        1.68     53.07 o
  -5  -1  25       27.64        7.15     40.39 o
  -4  -1  25       29.06       26.08     44.45 o
  -3  -1  25       23.68       23.28     49.02 o
  -2  -1  25       25.83       32.66     47.81 o
  -1  -1  25       18.28       56.59     52.10 o
   0  -1  25       51.32       57.32     50.27 o
   1  -1  25       23.53       29.06     51.55 o
[truncated: 15,929 more chars]
